# Supplementary material for: Ultrahigh-Throughput Multiplexing and Sequencing of >500-Base-Pair Amplicon Regions on the Illumina HiSeq 2500 Platform
Source: mSystems. 2019 Feb 19;4(1):e00029-19. doi: 10.1128/mSystems.00029-19 (PMC6381223; doi:10.1128/mSystems.00029-19)
Supplement: DATA SET S1 [file mSystems.00029-19-sd001.xls]

## Sheet: Supplementary Table 1a
Supplementary Table 1a. 2-Step Oligos for Step 1
PRIMER NAME	TAG SEQUENCE	SPACER	319F	FINAL OLIGO
319F_1	ACACTGACGACATGGTTCTACA		ACTCCTRCGGGAGGCAGCAG	ACACTGACGACATGGTTCTACAACTCCTRCGGGAGGCAGCAG
319F_2	ACACTGACGACATGGTTCTACA	C	ACTCCTRCGGGAGGCAGCAG	ACACTGACGACATGGTTCTACACACTCCTRCGGGAGGCAGCAG
319F_3	ACACTGACGACATGGTTCTACA	AC	ACTCCTRCGGGAGGCAGCAG	ACACTGACGACATGGTTCTACAACACTCCTRCGGGAGGCAGCAG
319F_4	ACACTGACGACATGGTTCTACA	TAC	ACTCCTRCGGGAGGCAGCAG	ACACTGACGACATGGTTCTACATACACTCCTRCGGGAGGCAGCAG
319F_5	ACACTGACGACATGGTTCTACA	GTAC	ACTCCTRCGGGAGGCAGCAG	ACACTGACGACATGGTTCTACAGTACACTCCTRCGGGAGGCAGCAG
319F_6	ACACTGACGACATGGTTCTACA	CGTAC	ACTCCTRCGGGAGGCAGCAG	ACACTGACGACATGGTTCTACACGTACACTCCTRCGGGAGGCAGCAG
319F_7	ACACTGACGACATGGTTCTACA	ACGTAC	ACTCCTRCGGGAGGCAGCAG	ACACTGACGACATGGTTCTACAACGTACACTCCTRCGGGAGGCAGCAG
PRIMER NAME	TAG SEQUENCE	SPACER	806R	FINAL OLIGO
806R_1	TACGGTAGCAGAGACTTGGTCT		GGACTACHVGGGTWTCTAAT	TACGGTAGCAGAGACTTGGTCTGGACTACHVGGGTWTCTAAT
806R_2	TACGGTAGCAGAGACTTGGTCT	G	GGACTACHVGGGTWTCTAAT	TACGGTAGCAGAGACTTGGTCTGGGACTACHVGGGTWTCTAAT
806R_3	TACGGTAGCAGAGACTTGGTCT	TG	GGACTACHVGGGTWTCTAAT	TACGGTAGCAGAGACTTGGTCTTGGGACTACHVGGGTWTCTAAT
806R_4	TACGGTAGCAGAGACTTGGTCT	ATG	GGACTACHVGGGTWTCTAAT	TACGGTAGCAGAGACTTGGTCTATGGGACTACHVGGGTWTCTAAT
806R_5	TACGGTAGCAGAGACTTGGTCT	CATG	GGACTACHVGGGTWTCTAAT	TACGGTAGCAGAGACTTGGTCTCATGGGACTACHVGGGTWTCTAAT
806R_6	TACGGTAGCAGAGACTTGGTCT	TCATG	GGACTACHVGGGTWTCTAAT	TACGGTAGCAGAGACTTGGTCTTCATGGGACTACHVGGGTWTCTAAT
806R_7	TACGGTAGCAGAGACTTGGTCT	ATCATG	GGACTACHVGGGTWTCTAAT	TACGGTAGCAGAGACTTGGTCTATCATGGGACTACHVGGGTWTCTAAT

## Sheet: Supplementary Table 1b
Supplementary Table 1b. Per-sample dual-index strategy for a full HiSeq run (17 plates)
SAMPLE	PLATE	ROW	WELL	F INDEX SEQUENCE	R INDEX SEQUENCE
1	Amsterdam	A	1	TAGATCGC	TAAGGCGA
2	Amsterdam	B	1	CTCTCTAT	TAAGGCGA
3	Amsterdam	C	1	TATCCTCT	TAAGGCGA
4	Amsterdam	D	1	AGAGTAGA	TAAGGCGA
5	Amsterdam	E	1	GTAAGGAG	TAAGGCGA
6	Amsterdam	F	1	ACTGCATA	TAAGGCGA
7	Amsterdam	G	1	AAGGAGTA	TAAGGCGA
8	Amsterdam	H	1	CTAAGCCT	TAAGGCGA
9	Amsterdam	A	2	TGAACCTT	TAAGGCGA
10	Amsterdam	B	2	TGCTAAGT	TAAGGCGA
11	Amsterdam	C	2	TGTTCTCT	TAAGGCGA
12	Amsterdam	D	2	TAAGACAC	TAAGGCGA
13	Amsterdam	E	2	CTAATCGA	TAAGGCGA
14	Amsterdam	F	2	CTAGAACA	TAAGGCGA
15	Amsterdam	G	2	TAAGTTCC	TAAGGCGA
16	Amsterdam	H	2	TAGACCTA	TAAGGCGA
17	Amsterdam	A	3	TATAGCCT	TAAGGCGA
18	Amsterdam	B	3	ATAGAGGC	TAAGGCGA
19	Amsterdam	C	3	CCTATCCT	TAAGGCGA
20	Amsterdam	D	3	GGCTCTGA	TAAGGCGA
21	Amsterdam	E	3	AGGCGAAG	TAAGGCGA
22	Amsterdam	F	3	TAATCTTA	TAAGGCGA
23	Amsterdam	G	3	CAGGACGT	TAAGGCGA
24	Amsterdam	H	3	GTACTGAC	TAAGGCGA
25	Amsterdam	A	4	CGTCTAAT	TAAGGCGA
26	Amsterdam	B	4	TCTCTCCG	TAAGGCGA
27	Amsterdam	C	4	TCGACTAG	TAAGGCGA
28	Amsterdam	D	4	TTCTAGCT	TAAGGCGA
29	Amsterdam	E	4	CCTAGAGT	TAAGGCGA
30	Amsterdam	F	4	CTATTAAG	TAAGGCGA
31	Amsterdam	G	4	AAGGCTAT	TAAGGCGA
32	Amsterdam	H	4	GAGCCTTA	TAAGGCGA
33	Amsterdam	A	5	TAGATCGC	CGTACTAG
34	Amsterdam	B	5	CTCTCTAT	CGTACTAG
35	Amsterdam	C	5	TATCCTCT	CGTACTAG
36	Amsterdam	D	5	AGAGTAGA	CGTACTAG
37	Amsterdam	E	5	GTAAGGAG	CGTACTAG
38	Amsterdam	F	5	ACTGCATA	CGTACTAG
39	Amsterdam	G	5	AAGGAGTA	CGTACTAG
40	Amsterdam	H	5	CTAAGCCT	CGTACTAG
41	Amsterdam	A	6	TGAACCTT	CGTACTAG
42	Amsterdam	B	6	TGCTAAGT	CGTACTAG
43	Amsterdam	C	6	TGTTCTCT	CGTACTAG
44	Amsterdam	D	6	TAAGACAC	CGTACTAG
45	Amsterdam	E	6	CTAATCGA	CGTACTAG
46	Amsterdam	F	6	CTAGAACA	CGTACTAG
47	Amsterdam	G	6	TAAGTTCC	CGTACTAG
48	Amsterdam	H	6	TAGACCTA	CGTACTAG
49	Amsterdam	A	7	TATAGCCT	CGTACTAG
50	Amsterdam	B	7	ATAGAGGC	CGTACTAG
51	Amsterdam	C	7	CCTATCCT	CGTACTAG
52	Amsterdam	D	7	GGCTCTGA	CGTACTAG
53	Amsterdam	E	7	AGGCGAAG	CGTACTAG
54	Amsterdam	F	7	TAATCTTA	CGTACTAG
55	Amsterdam	G	7	CAGGACGT	CGTACTAG
56	Amsterdam	H	7	GTACTGAC	CGTACTAG
57	Amsterdam	A	8	CGTCTAAT	CGTACTAG
58	Amsterdam	B	8	TCTCTCCG	CGTACTAG
59	Amsterdam	C	8	TCGACTAG	CGTACTAG
60	Amsterdam	D	8	TTCTAGCT	CGTACTAG
61	Amsterdam	E	8	CCTAGAGT	CGTACTAG
62	Amsterdam	F	8	CTATTAAG	CGTACTAG
63	Amsterdam	G	8	AAGGCTAT	CGTACTAG
64	Amsterdam	H	8	GAGCCTTA	CGTACTAG
65	Amsterdam	A	9	TAGATCGC	AGGCAGAA
66	Amsterdam	B	9	CTCTCTAT	AGGCAGAA
67	Amsterdam	C	9	TATCCTCT	AGGCAGAA
68	Amsterdam	D	9	AGAGTAGA	AGGCAGAA
69	Amsterdam	E	9	GTAAGGAG	AGGCAGAA
70	Amsterdam	F	9	ACTGCATA	AGGCAGAA
71	Amsterdam	G	9	AAGGAGTA	AGGCAGAA
72	Amsterdam	H	9	CTAAGCCT	AGGCAGAA
73	Amsterdam	A	10	TGAACCTT	AGGCAGAA
74	Amsterdam	B	10	TGCTAAGT	AGGCAGAA
75	Amsterdam	C	10	TGTTCTCT	AGGCAGAA
76	Amsterdam	D	10	TAAGACAC	AGGCAGAA
77	Amsterdam	E	10	CTAATCGA	AGGCAGAA
78	Amsterdam	F	10	CTAGAACA	AGGCAGAA
79	Amsterdam	G	10	TAAGTTCC	AGGCAGAA
80	Amsterdam	H	10	TAGACCTA	AGGCAGAA
81	Amsterdam	A	11	TATAGCCT	AGGCAGAA
82	Amsterdam	B	11	ATAGAGGC	AGGCAGAA
83	Amsterdam	C	11	CCTATCCT	AGGCAGAA
84	Amsterdam	D	11	GGCTCTGA	AGGCAGAA
85	Amsterdam	E	11	AGGCGAAG	AGGCAGAA
86	Amsterdam	F	11	TAATCTTA	AGGCAGAA
87	Amsterdam	G	11	CAGGACGT	AGGCAGAA
88	Amsterdam	H	11	GTACTGAC	AGGCAGAA
89	Amsterdam	A	12	CGTCTAAT	AGGCAGAA
90	Amsterdam	B	12	TCTCTCCG	AGGCAGAA
91	Amsterdam	C	12	TCGACTAG	AGGCAGAA
92	Amsterdam	D	12	TTCTAGCT	AGGCAGAA
93	Amsterdam	E	12	CCTAGAGT	AGGCAGAA
94	Amsterdam	F	12	CTATTAAG	AGGCAGAA
95	Amsterdam	G	12	AAGGCTAT	AGGCAGAA
96	Amsterdam	H	12	GAGCCTTA	AGGCAGAA
97	Beijing	A	1	TAGATCGC	TCCTGAGC
98	Beijing	B	1	CTCTCTAT	TCCTGAGC
99	Beijing	C	1	TATCCTCT	TCCTGAGC
100	Beijing	D	1	AGAGTAGA	TCCTGAGC
101	Beijing	E	1	GTAAGGAG	TCCTGAGC
102	Beijing	F	1	ACTGCATA	TCCTGAGC
103	Beijing	G	1	AAGGAGTA	TCCTGAGC
104	Beijing	H	1	CTAAGCCT	TCCTGAGC
105	Beijing	A	2	TGAACCTT	TCCTGAGC
106	Beijing	B	2	TGCTAAGT	TCCTGAGC
107	Beijing	C	2	TGTTCTCT	TCCTGAGC
108	Beijing	D	2	TAAGACAC	TCCTGAGC
109	Beijing	E	2	CTAATCGA	TCCTGAGC
110	Beijing	F	2	CTAGAACA	TCCTGAGC
111	Beijing	G	2	TAAGTTCC	TCCTGAGC
112	Beijing	H	2	TAGACCTA	TCCTGAGC
113	Beijing	A	3	TATAGCCT	TCCTGAGC
114	Beijing	B	3	ATAGAGGC	TCCTGAGC
115	Beijing	C	3	CCTATCCT	TCCTGAGC
116	Beijing	D	3	GGCTCTGA	TCCTGAGC
117	Beijing	E	3	AGGCGAAG	TCCTGAGC
118	Beijing	F	3	TAATCTTA	TCCTGAGC
119	Beijing	G	3	CAGGACGT	TCCTGAGC
120	Beijing	H	3	GTACTGAC	TCCTGAGC
121	Beijing	A	4	CGTCTAAT	TCCTGAGC
122	Beijing	B	4	TCTCTCCG	TCCTGAGC
123	Beijing	C	4	TCGACTAG	TCCTGAGC
124	Beijing	D	4	TTCTAGCT	TCCTGAGC
125	Beijing	E	4	CCTAGAGT	TCCTGAGC
126	Beijing	F	4	CTATTAAG	TCCTGAGC
127	Beijing	G	4	AAGGCTAT	TCCTGAGC
128	Beijing	H	4	GAGCCTTA	TCCTGAGC
129	Beijing	A	5	TAGATCGC	GGACTCCT
130	Beijing	B	5	CTCTCTAT	GGACTCCT
131	Beijing	C	5	TATCCTCT	GGACTCCT
132	Beijing	D	5	AGAGTAGA	GGACTCCT
133	Beijing	E	5	GTAAGGAG	GGACTCCT
134	Beijing	F	5	ACTGCATA	GGACTCCT
135	Beijing	G	5	AAGGAGTA	GGACTCCT
136	Beijing	H	5	CTAAGCCT	GGACTCCT
137	Beijing	A	6	TGAACCTT	GGACTCCT
138	Beijing	B	6	TGCTAAGT	GGACTCCT
139	Beijing	C	6	TGTTCTCT	GGACTCCT
140	Beijing	D	6	TAAGACAC	GGACTCCT
141	Beijing	E	6	CTAATCGA	GGACTCCT
142	Beijing	F	6	CTAGAACA	GGACTCCT
143	Beijing	G	6	TAAGTTCC	GGACTCCT
144	Beijing	H	6	TAGACCTA	GGACTCCT
145	Beijing	A	7	TATAGCCT	GGACTCCT
146	Beijing	B	7	ATAGAGGC	GGACTCCT
147	Beijing	C	7	CCTATCCT	GGACTCCT
148	Beijing	D	7	GGCTCTGA	GGACTCCT
149	Beijing	E	7	AGGCGAAG	GGACTCCT
150	Beijing	F	7	TAATCTTA	GGACTCCT
151	Beijing	G	7	CAGGACGT	GGACTCCT
152	Beijing	H	7	GTACTGAC	GGACTCCT
153	Beijing	A	8	CGTCTAAT	GGACTCCT
154	Beijing	B	8	TCTCTCCG	GGACTCCT
155	Beijing	C	8	TCGACTAG	GGACTCCT
156	Beijing	D	8	TTCTAGCT	GGACTCCT
157	Beijing	E	8	CCTAGAGT	GGACTCCT
158	Beijing	F	8	CTATTAAG	GGACTCCT
159	Beijing	G	8	AAGGCTAT	GGACTCCT
160	Beijing	H	8	GAGCCTTA	GGACTCCT
161	Beijing	A	9	TAGATCGC	TAGGCATG
162	Beijing	B	9	CTCTCTAT	TAGGCATG
163	Beijing	C	9	TATCCTCT	TAGGCATG
164	Beijing	D	9	AGAGTAGA	TAGGCATG
165	Beijing	E	9	GTAAGGAG	TAGGCATG
166	Beijing	F	9	ACTGCATA	TAGGCATG
167	Beijing	G	9	AAGGAGTA	TAGGCATG
168	Beijing	H	9	CTAAGCCT	TAGGCATG
169	Beijing	A	10	TGAACCTT	TAGGCATG
170	Beijing	B	10	TGCTAAGT	TAGGCATG
171	Beijing	C	10	TGTTCTCT	TAGGCATG
172	Beijing	D	10	TAAGACAC	TAGGCATG
173	Beijing	E	10	CTAATCGA	TAGGCATG
174	Beijing	F	10	CTAGAACA	TAGGCATG
175	Beijing	G	10	TAAGTTCC	TAGGCATG
176	Beijing	H	10	TAGACCTA	TAGGCATG
177	Beijing	A	11	TATAGCCT	TAGGCATG
178	Beijing	B	11	ATAGAGGC	TAGGCATG
179	Beijing	C	11	CCTATCCT	TAGGCATG
180	Beijing	D	11	GGCTCTGA	TAGGCATG
181	Beijing	E	11	AGGCGAAG	TAGGCATG
182	Beijing	F	11	TAATCTTA	TAGGCATG
183	Beijing	G	11	CAGGACGT	TAGGCATG
184	Beijing	H	11	GTACTGAC	TAGGCATG
185	Beijing	A	12	CGTCTAAT	TAGGCATG
186	Beijing	B	12	TCTCTCCG	TAGGCATG
187	Beijing	C	12	TCGACTAG	TAGGCATG
188	Beijing	D	12	TTCTAGCT	TAGGCATG
189	Beijing	E	12	CCTAGAGT	TAGGCATG
190	Beijing	F	12	CTATTAAG	TAGGCATG
191	Beijing	G	12	AAGGCTAT	TAGGCATG
192	Beijing	H	12	GAGCCTTA	TAGGCATG
193	Chicago	A	1	TAGATCGC	CTCTCTAC
194	Chicago	B	1	CTCTCTAT	CTCTCTAC
195	Chicago	C	1	TATCCTCT	CTCTCTAC
196	Chicago	D	1	AGAGTAGA	CTCTCTAC
197	Chicago	E	1	GTAAGGAG	CTCTCTAC
198	Chicago	F	1	ACTGCATA	CTCTCTAC
199	Chicago	G	1	AAGGAGTA	CTCTCTAC
200	Chicago	H	1	CTAAGCCT	CTCTCTAC
201	Chicago	A	2	TGAACCTT	CTCTCTAC
202	Chicago	B	2	TGCTAAGT	CTCTCTAC
203	Chicago	C	2	TGTTCTCT	CTCTCTAC
204	Chicago	D	2	TAAGACAC	CTCTCTAC
205	Chicago	E	2	CTAATCGA	CTCTCTAC
206	Chicago	F	2	CTAGAACA	CTCTCTAC
207	Chicago	G	2	TAAGTTCC	CTCTCTAC
208	Chicago	H	2	TAGACCTA	CTCTCTAC
209	Chicago	A	3	TATAGCCT	CTCTCTAC
210	Chicago	B	3	ATAGAGGC	CTCTCTAC
211	Chicago	C	3	CCTATCCT	CTCTCTAC
212	Chicago	D	3	GGCTCTGA	CTCTCTAC
213	Chicago	E	3	AGGCGAAG	CTCTCTAC
214	Chicago	F	3	TAATCTTA	CTCTCTAC
215	Chicago	G	3	CAGGACGT	CTCTCTAC
216	Chicago	H	3	GTACTGAC	CTCTCTAC
217	Chicago	A	4	CGTCTAAT	CTCTCTAC
218	Chicago	B	4	TCTCTCCG	CTCTCTAC
219	Chicago	C	4	TCGACTAG	CTCTCTAC
220	Chicago	D	4	TTCTAGCT	CTCTCTAC
221	Chicago	E	4	CCTAGAGT	CTCTCTAC
222	Chicago	F	4	CTATTAAG	CTCTCTAC
223	Chicago	G	4	AAGGCTAT	CTCTCTAC
224	Chicago	H	4	GAGCCTTA	CTCTCTAC
225	Chicago	A	5	TAGATCGC	CAGAGAGG
226	Chicago	B	5	CTCTCTAT	CAGAGAGG
227	Chicago	C	5	TATCCTCT	CAGAGAGG
228	Chicago	D	5	AGAGTAGA	CAGAGAGG
229	Chicago	E	5	GTAAGGAG	CAGAGAGG
230	Chicago	F	5	ACTGCATA	CAGAGAGG
231	Chicago	G	5	AAGGAGTA	CAGAGAGG
232	Chicago	H	5	CTAAGCCT	CAGAGAGG
233	Chicago	A	6	TGAACCTT	CAGAGAGG
234	Chicago	B	6	TGCTAAGT	CAGAGAGG
235	Chicago	C	6	TGTTCTCT	CAGAGAGG
236	Chicago	D	6	TAAGACAC	CAGAGAGG
237	Chicago	E	6	CTAATCGA	CAGAGAGG
238	Chicago	F	6	CTAGAACA	CAGAGAGG
239	Chicago	G	6	TAAGTTCC	CAGAGAGG
240	Chicago	H	6	TAGACCTA	CAGAGAGG
241	Chicago	A	7	TATAGCCT	CAGAGAGG
242	Chicago	B	7	ATAGAGGC	CAGAGAGG
243	Chicago	C	7	CCTATCCT	CAGAGAGG
244	Chicago	D	7	GGCTCTGA	CAGAGAGG
245	Chicago	E	7	AGGCGAAG	CAGAGAGG
246	Chicago	F	7	TAATCTTA	CAGAGAGG
247	Chicago	G	7	CAGGACGT	CAGAGAGG
248	Chicago	H	7	GTACTGAC	CAGAGAGG
249	Chicago	A	8	CGTCTAAT	CAGAGAGG
250	Chicago	B	8	TCTCTCCG	CAGAGAGG
251	Chicago	C	8	TCGACTAG	CAGAGAGG
252	Chicago	D	8	TTCTAGCT	CAGAGAGG
253	Chicago	E	8	CCTAGAGT	CAGAGAGG
254	Chicago	F	8	CTATTAAG	CAGAGAGG
255	Chicago	G	8	AAGGCTAT	CAGAGAGG
256	Chicago	H	8	GAGCCTTA	CAGAGAGG
257	Chicago	A	9	TAGATCGC	GCTACGCT
258	Chicago	B	9	CTCTCTAT	GCTACGCT
259	Chicago	C	9	TATCCTCT	GCTACGCT
260	Chicago	D	9	AGAGTAGA	GCTACGCT
261	Chicago	E	9	GTAAGGAG	GCTACGCT
262	Chicago	F	9	ACTGCATA	GCTACGCT
263	Chicago	G	9	AAGGAGTA	GCTACGCT
264	Chicago	H	9	CTAAGCCT	GCTACGCT
265	Chicago	A	10	TGAACCTT	GCTACGCT
266	Chicago	B	10	TGCTAAGT	GCTACGCT
267	Chicago	C	10	TGTTCTCT	GCTACGCT
268	Chicago	D	10	TAAGACAC	GCTACGCT
269	Chicago	E	10	CTAATCGA	GCTACGCT
270	Chicago	F	10	CTAGAACA	GCTACGCT
271	Chicago	G	10	TAAGTTCC	GCTACGCT
272	Chicago	H	10	TAGACCTA	GCTACGCT
273	Chicago	A	11	TATAGCCT	GCTACGCT
274	Chicago	B	11	ATAGAGGC	GCTACGCT
275	Chicago	C	11	CCTATCCT	GCTACGCT
276	Chicago	D	11	GGCTCTGA	GCTACGCT
277	Chicago	E	11	AGGCGAAG	GCTACGCT
278	Chicago	F	11	TAATCTTA	GCTACGCT
279	Chicago	G	11	CAGGACGT	GCTACGCT
280	Chicago	H	11	GTACTGAC	GCTACGCT
281	Chicago	A	12	CGTCTAAT	GCTACGCT
282	Chicago	B	12	TCTCTCCG	GCTACGCT
283	Chicago	C	12	TCGACTAG	GCTACGCT
284	Chicago	D	12	TTCTAGCT	GCTACGCT
285	Chicago	E	12	CCTAGAGT	GCTACGCT
286	Chicago	F	12	CTATTAAG	GCTACGCT
287	Chicago	G	12	AAGGCTAT	GCTACGCT
288	Chicago	H	12	GAGCCTTA	GCTACGCT
289	Denver	A	1	TAGATCGC	CGAGGCTG
290	Denver	B	1	CTCTCTAT	CGAGGCTG
291	Denver	C	1	TATCCTCT	CGAGGCTG
292	Denver	D	1	AGAGTAGA	CGAGGCTG
293	Denver	E	1	GTAAGGAG	CGAGGCTG
294	Denver	F	1	ACTGCATA	CGAGGCTG
295	Denver	G	1	AAGGAGTA	CGAGGCTG
296	Denver	H	1	CTAAGCCT	CGAGGCTG
297	Denver	A	2	TGAACCTT	CGAGGCTG
298	Denver	B	2	TGCTAAGT	CGAGGCTG
299	Denver	C	2	TGTTCTCT	CGAGGCTG
300	Denver	D	2	TAAGACAC	CGAGGCTG
301	Denver	E	2	CTAATCGA	CGAGGCTG
302	Denver	F	2	CTAGAACA	CGAGGCTG
303	Denver	G	2	TAAGTTCC	CGAGGCTG
304	Denver	H	2	TAGACCTA	CGAGGCTG
305	Denver	A	3	TATAGCCT	CGAGGCTG
306	Denver	B	3	ATAGAGGC	CGAGGCTG
307	Denver	C	3	CCTATCCT	CGAGGCTG
308	Denver	D	3	GGCTCTGA	CGAGGCTG
309	Denver	E	3	AGGCGAAG	CGAGGCTG
310	Denver	F	3	TAATCTTA	CGAGGCTG
311	Denver	G	3	CAGGACGT	CGAGGCTG
312	Denver	H	3	GTACTGAC	CGAGGCTG
313	Denver	A	4	CGTCTAAT	CGAGGCTG
314	Denver	B	4	TCTCTCCG	CGAGGCTG
315	Denver	C	4	TCGACTAG	CGAGGCTG
316	Denver	D	4	TTCTAGCT	CGAGGCTG
317	Denver	E	4	CCTAGAGT	CGAGGCTG
318	Denver	F	4	CTATTAAG	CGAGGCTG
319	Denver	G	4	AAGGCTAT	CGAGGCTG
320	Denver	H	4	GAGCCTTA	CGAGGCTG
321	Denver	A	5	TAGATCGC	AAGAGGCA
322	Denver	B	5	CTCTCTAT	AAGAGGCA
323	Denver	C	5	TATCCTCT	AAGAGGCA
324	Denver	D	5	AGAGTAGA	AAGAGGCA
325	Denver	E	5	GTAAGGAG	AAGAGGCA
326	Denver	F	5	ACTGCATA	AAGAGGCA
327	Denver	G	5	AAGGAGTA	AAGAGGCA
328	Denver	H	5	CTAAGCCT	AAGAGGCA
329	Denver	A	6	TGAACCTT	AAGAGGCA
330	Denver	B	6	TGCTAAGT	AAGAGGCA
331	Denver	C	6	TGTTCTCT	AAGAGGCA
332	Denver	D	6	TAAGACAC	AAGAGGCA
333	Denver	E	6	CTAATCGA	AAGAGGCA
334	Denver	F	6	CTAGAACA	AAGAGGCA
335	Denver	G	6	TAAGTTCC	AAGAGGCA
336	Denver	H	6	TAGACCTA	AAGAGGCA
337	Denver	A	7	TATAGCCT	AAGAGGCA
338	Denver	B	7	ATAGAGGC	AAGAGGCA
339	Denver	C	7	CCTATCCT	AAGAGGCA
340	Denver	D	7	GGCTCTGA	AAGAGGCA
341	Denver	E	7	AGGCGAAG	AAGAGGCA
342	Denver	F	7	TAATCTTA	AAGAGGCA
343	Denver	G	7	CAGGACGT	AAGAGGCA
344	Denver	H	7	GTACTGAC	AAGAGGCA
345	Denver	A	8	CGTCTAAT	AAGAGGCA
346	Denver	B	8	TCTCTCCG	AAGAGGCA
347	Denver	C	8	TCGACTAG	AAGAGGCA
348	Denver	D	8	TTCTAGCT	AAGAGGCA
349	Denver	E	8	CCTAGAGT	AAGAGGCA
350	Denver	F	8	CTATTAAG	AAGAGGCA
351	Denver	G	8	AAGGCTAT	AAGAGGCA
352	Denver	H	8	GAGCCTTA	AAGAGGCA
353	Denver	A	9	TAGATCGC	GTAGAGGA
354	Denver	B	9	CTCTCTAT	GTAGAGGA
355	Denver	C	9	TATCCTCT	GTAGAGGA
356	Denver	D	9	AGAGTAGA	GTAGAGGA
357	Denver	E	9	GTAAGGAG	GTAGAGGA
358	Denver	F	9	ACTGCATA	GTAGAGGA
359	Denver	G	9	AAGGAGTA	GTAGAGGA
360	Denver	H	9	CTAAGCCT	GTAGAGGA
361	Denver	A	10	TGAACCTT	GTAGAGGA
362	Denver	B	10	TGCTAAGT	GTAGAGGA
363	Denver	C	10	TGTTCTCT	GTAGAGGA
364	Denver	D	10	TAAGACAC	GTAGAGGA
365	Denver	E	10	CTAATCGA	GTAGAGGA
366	Denver	F	10	CTAGAACA	GTAGAGGA
367	Denver	G	10	TAAGTTCC	GTAGAGGA
368	Denver	H	10	TAGACCTA	GTAGAGGA
369	Denver	A	11	TATAGCCT	GTAGAGGA
370	Denver	B	11	ATAGAGGC	GTAGAGGA
371	Denver	C	11	CCTATCCT	GTAGAGGA
372	Denver	D	11	GGCTCTGA	GTAGAGGA
373	Denver	E	11	AGGCGAAG	GTAGAGGA
374	Denver	F	11	TAATCTTA	GTAGAGGA
375	Denver	G	11	CAGGACGT	GTAGAGGA
376	Denver	H	11	GTACTGAC	GTAGAGGA
377	Denver	A	12	CGTCTAAT	GTAGAGGA
378	Denver	B	12	TCTCTCCG	GTAGAGGA
379	Denver	C	12	TCGACTAG	GTAGAGGA
380	Denver	D	12	TTCTAGCT	GTAGAGGA
381	Denver	E	12	CCTAGAGT	GTAGAGGA
382	Denver	F	12	CTATTAAG	GTAGAGGA
383	Denver	G	12	AAGGCTAT	GTAGAGGA
384	Denver	H	12	GAGCCTTA	GTAGAGGA
385	Edinburgh	A	1	TAGATCGC	ATCACGAC
386	Edinburgh	B	1	CTCTCTAT	ATCACGAC
387	Edinburgh	C	1	TATCCTCT	ATCACGAC
388	Edinburgh	D	1	AGAGTAGA	ATCACGAC
389	Edinburgh	E	1	GTAAGGAG	ATCACGAC
390	Edinburgh	F	1	ACTGCATA	ATCACGAC
391	Edinburgh	G	1	AAGGAGTA	ATCACGAC
392	Edinburgh	H	1	CTAAGCCT	ATCACGAC
393	Edinburgh	A	2	TGAACCTT	ATCACGAC
394	Edinburgh	B	2	TGCTAAGT	ATCACGAC
395	Edinburgh	C	2	TGTTCTCT	ATCACGAC
396	Edinburgh	D	2	TAAGACAC	ATCACGAC
397	Edinburgh	E	2	CTAATCGA	ATCACGAC
398	Edinburgh	F	2	CTAGAACA	ATCACGAC
399	Edinburgh	G	2	TAAGTTCC	ATCACGAC
400	Edinburgh	H	2	TAGACCTA	ATCACGAC
401	Edinburgh	A	3	TATAGCCT	ATCACGAC
402	Edinburgh	B	3	ATAGAGGC	ATCACGAC
403	Edinburgh	C	3	CCTATCCT	ATCACGAC
404	Edinburgh	D	3	GGCTCTGA	ATCACGAC
405	Edinburgh	E	3	AGGCGAAG	ATCACGAC
406	Edinburgh	F	3	TAATCTTA	ATCACGAC
407	Edinburgh	G	3	CAGGACGT	ATCACGAC
408	Edinburgh	H	3	GTACTGAC	ATCACGAC
409	Edinburgh	A	4	CGTCTAAT	ATCACGAC
410	Edinburgh	B	4	TCTCTCCG	ATCACGAC
411	Edinburgh	C	4	TCGACTAG	ATCACGAC
412	Edinburgh	D	4	TTCTAGCT	ATCACGAC
413	Edinburgh	E	4	CCTAGAGT	ATCACGAC
414	Edinburgh	F	4	CTATTAAG	ATCACGAC
415	Edinburgh	G	4	AAGGCTAT	ATCACGAC
416	Edinburgh	H	4	GAGCCTTA	ATCACGAC
417	Edinburgh	A	5	TAGATCGC	ACAGTGGT
418	Edinburgh	B	5	CTCTCTAT	ACAGTGGT
419	Edinburgh	C	5	TATCCTCT	ACAGTGGT
420	Edinburgh	D	5	AGAGTAGA	ACAGTGGT
421	Edinburgh	E	5	GTAAGGAG	ACAGTGGT
422	Edinburgh	F	5	ACTGCATA	ACAGTGGT
423	Edinburgh	G	5	AAGGAGTA	ACAGTGGT
424	Edinburgh	H	5	CTAAGCCT	ACAGTGGT
425	Edinburgh	A	6	TGAACCTT	ACAGTGGT
426	Edinburgh	B	6	TGCTAAGT	ACAGTGGT
427	Edinburgh	C	6	TGTTCTCT	ACAGTGGT
428	Edinburgh	D	6	TAAGACAC	ACAGTGGT
429	Edinburgh	E	6	CTAATCGA	ACAGTGGT
430	Edinburgh	F	6	CTAGAACA	ACAGTGGT
431	Edinburgh	G	6	TAAGTTCC	ACAGTGGT
432	Edinburgh	H	6	TAGACCTA	ACAGTGGT
433	Edinburgh	A	7	TATAGCCT	ACAGTGGT
434	Edinburgh	B	7	ATAGAGGC	ACAGTGGT
435	Edinburgh	C	7	CCTATCCT	ACAGTGGT
436	Edinburgh	D	7	GGCTCTGA	ACAGTGGT
437	Edinburgh	E	7	AGGCGAAG	ACAGTGGT
438	Edinburgh	F	7	TAATCTTA	ACAGTGGT
439	Edinburgh	G	7	CAGGACGT	ACAGTGGT
440	Edinburgh	H	7	GTACTGAC	ACAGTGGT
441	Edinburgh	A	8	CGTCTAAT	ACAGTGGT
442	Edinburgh	B	8	TCTCTCCG	ACAGTGGT
443	Edinburgh	C	8	TCGACTAG	ACAGTGGT
444	Edinburgh	D	8	TTCTAGCT	ACAGTGGT
445	Edinburgh	E	8	CCTAGAGT	ACAGTGGT
446	Edinburgh	F	8	CTATTAAG	ACAGTGGT
447	Edinburgh	G	8	AAGGCTAT	ACAGTGGT
448	Edinburgh	H	8	GAGCCTTA	ACAGTGGT
449	Edinburgh	A	9	TAGATCGC	CAGATCCA
450	Edinburgh	B	9	CTCTCTAT	CAGATCCA
451	Edinburgh	C	9	TATCCTCT	CAGATCCA
452	Edinburgh	D	9	AGAGTAGA	CAGATCCA
453	Edinburgh	E	9	GTAAGGAG	CAGATCCA
454	Edinburgh	F	9	ACTGCATA	CAGATCCA
455	Edinburgh	G	9	AAGGAGTA	CAGATCCA
456	Edinburgh	H	9	CTAAGCCT	CAGATCCA
457	Edinburgh	A	10	TGAACCTT	CAGATCCA
458	Edinburgh	B	10	TGCTAAGT	CAGATCCA
459	Edinburgh	C	10	TGTTCTCT	CAGATCCA
460	Edinburgh	D	10	TAAGACAC	CAGATCCA
461	Edinburgh	E	10	CTAATCGA	CAGATCCA
462	Edinburgh	F	10	CTAGAACA	CAGATCCA
463	Edinburgh	G	10	TAAGTTCC	CAGATCCA
464	Edinburgh	H	10	TAGACCTA	CAGATCCA
465	Edinburgh	A	11	TATAGCCT	CAGATCCA
466	Edinburgh	B	11	ATAGAGGC	CAGATCCA
467	Edinburgh	C	11	CCTATCCT	CAGATCCA
468	Edinburgh	D	11	GGCTCTGA	CAGATCCA
469	Edinburgh	E	11	AGGCGAAG	CAGATCCA
470	Edinburgh	F	11	TAATCTTA	CAGATCCA
471	Edinburgh	G	11	CAGGACGT	CAGATCCA
472	Edinburgh	H	11	GTACTGAC	CAGATCCA
473	Edinburgh	A	12	CGTCTAAT	CAGATCCA
474	Edinburgh	B	12	TCTCTCCG	CAGATCCA
475	Edinburgh	C	12	TCGACTAG	CAGATCCA
476	Edinburgh	D	12	TTCTAGCT	CAGATCCA
477	Edinburgh	E	12	CCTAGAGT	CAGATCCA
478	Edinburgh	F	12	CTATTAAG	CAGATCCA
479	Edinburgh	G	12	AAGGCTAT	CAGATCCA
480	Edinburgh	H	12	GAGCCTTA	CAGATCCA
481	Florence	A	1	TAGATCGC	ACAAACGG
482	Florence	B	1	CTCTCTAT	ACAAACGG
483	Florence	C	1	TATCCTCT	ACAAACGG
484	Florence	D	1	AGAGTAGA	ACAAACGG
485	Florence	E	1	GTAAGGAG	ACAAACGG
486	Florence	F	1	ACTGCATA	ACAAACGG
487	Florence	G	1	AAGGAGTA	ACAAACGG
488	Florence	H	1	CTAAGCCT	ACAAACGG
489	Florence	A	2	TGAACCTT	ACAAACGG
490	Florence	B	2	TGCTAAGT	ACAAACGG
491	Florence	C	2	TGTTCTCT	ACAAACGG
492	Florence	D	2	TAAGACAC	ACAAACGG
493	Florence	E	2	CTAATCGA	ACAAACGG
494	Florence	F	2	CTAGAACA	ACAAACGG
495	Florence	G	2	TAAGTTCC	ACAAACGG
496	Florence	H	2	TAGACCTA	ACAAACGG
497	Florence	A	3	TATAGCCT	ACAAACGG
498	Florence	B	3	ATAGAGGC	ACAAACGG
499	Florence	C	3	CCTATCCT	ACAAACGG
500	Florence	D	3	GGCTCTGA	ACAAACGG
501	Florence	E	3	AGGCGAAG	ACAAACGG
502	Florence	F	3	TAATCTTA	ACAAACGG
503	Florence	G	3	CAGGACGT	ACAAACGG
504	Florence	H	3	GTACTGAC	ACAAACGG
505	Florence	A	4	CGTCTAAT	ACAAACGG
506	Florence	B	4	TCTCTCCG	ACAAACGG
507	Florence	C	4	TCGACTAG	ACAAACGG
508	Florence	D	4	TTCTAGCT	ACAAACGG
509	Florence	E	4	CCTAGAGT	ACAAACGG
510	Florence	F	4	CTATTAAG	ACAAACGG
511	Florence	G	4	AAGGCTAT	ACAAACGG
512	Florence	H	4	GAGCCTTA	ACAAACGG
513	Florence	A	5	TAGATCGC	ACCCAGCA
514	Florence	B	5	CTCTCTAT	ACCCAGCA
515	Florence	C	5	TATCCTCT	ACCCAGCA
516	Florence	D	5	AGAGTAGA	ACCCAGCA
517	Florence	E	5	GTAAGGAG	ACCCAGCA
518	Florence	F	5	ACTGCATA	ACCCAGCA
519	Florence	G	5	AAGGAGTA	ACCCAGCA
520	Florence	H	5	CTAAGCCT	ACCCAGCA
521	Florence	A	6	TGAACCTT	ACCCAGCA
522	Florence	B	6	TGCTAAGT	ACCCAGCA
523	Florence	C	6	TGTTCTCT	ACCCAGCA
524	Florence	D	6	TAAGACAC	ACCCAGCA
525	Florence	E	6	CTAATCGA	ACCCAGCA
526	Florence	F	6	CTAGAACA	ACCCAGCA
527	Florence	G	6	TAAGTTCC	ACCCAGCA
528	Florence	H	6	TAGACCTA	ACCCAGCA
529	Florence	A	7	TATAGCCT	ACCCAGCA
530	Florence	B	7	ATAGAGGC	ACCCAGCA
531	Florence	C	7	CCTATCCT	ACCCAGCA
532	Florence	D	7	GGCTCTGA	ACCCAGCA
533	Florence	E	7	AGGCGAAG	ACCCAGCA
534	Florence	F	7	TAATCTTA	ACCCAGCA
535	Florence	G	7	CAGGACGT	ACCCAGCA
536	Florence	H	7	GTACTGAC	ACCCAGCA
537	Florence	A	8	CGTCTAAT	ACCCAGCA
538	Florence	B	8	TCTCTCCG	ACCCAGCA
539	Florence	C	8	TCGACTAG	ACCCAGCA
540	Florence	D	8	TTCTAGCT	ACCCAGCA
541	Florence	E	8	CCTAGAGT	ACCCAGCA
542	Florence	F	8	CTATTAAG	ACCCAGCA
543	Florence	G	8	AAGGCTAT	ACCCAGCA
544	Florence	H	8	GAGCCTTA	ACCCAGCA
545	Florence	A	9	TAGATCGC	AACCCCTC
546	Florence	B	9	CTCTCTAT	AACCCCTC
547	Florence	C	9	TATCCTCT	AACCCCTC
548	Florence	D	9	AGAGTAGA	AACCCCTC
549	Florence	E	9	GTAAGGAG	AACCCCTC
550	Florence	F	9	ACTGCATA	AACCCCTC
551	Florence	G	9	AAGGAGTA	AACCCCTC
552	Florence	H	9	CTAAGCCT	AACCCCTC
553	Florence	A	10	TGAACCTT	AACCCCTC
554	Florence	B	10	TGCTAAGT	AACCCCTC
555	Florence	C	10	TGTTCTCT	AACCCCTC
556	Florence	D	10	TAAGACAC	AACCCCTC
557	Florence	E	10	CTAATCGA	AACCCCTC
558	Florence	F	10	CTAGAACA	AACCCCTC
559	Florence	G	10	TAAGTTCC	AACCCCTC
560	Florence	H	10	TAGACCTA	AACCCCTC
561	Florence	A	11	TATAGCCT	AACCCCTC
562	Florence	B	11	ATAGAGGC	AACCCCTC
563	Florence	C	11	CCTATCCT	AACCCCTC
564	Florence	D	11	GGCTCTGA	AACCCCTC
565	Florence	E	11	AGGCGAAG	AACCCCTC
566	Florence	F	11	TAATCTTA	AACCCCTC
567	Florence	G	11	CAGGACGT	AACCCCTC
568	Florence	H	11	GTACTGAC	AACCCCTC
569	Florence	A	12	CGTCTAAT	AACCCCTC
570	Florence	B	12	TCTCTCCG	AACCCCTC
571	Florence	C	12	TCGACTAG	AACCCCTC
572	Florence	D	12	TTCTAGCT	AACCCCTC
573	Florence	E	12	CCTAGAGT	AACCCCTC
574	Florence	F	12	CTATTAAG	AACCCCTC
575	Florence	G	12	AAGGCTAT	AACCCCTC
576	Florence	H	12	GAGCCTTA	AACCCCTC
577	Ganzhou	A	1	TAGATCGC	CCCAACCT
578	Ganzhou	B	1	CTCTCTAT	CCCAACCT
579	Ganzhou	C	1	TATCCTCT	CCCAACCT
580	Ganzhou	D	1	AGAGTAGA	CCCAACCT
581	Ganzhou	E	1	GTAAGGAG	CCCAACCT
582	Ganzhou	F	1	ACTGCATA	CCCAACCT
583	Ganzhou	G	1	AAGGAGTA	CCCAACCT
584	Ganzhou	H	1	CTAAGCCT	CCCAACCT
585	Ganzhou	A	2	TGAACCTT	CCCAACCT
586	Ganzhou	B	2	TGCTAAGT	CCCAACCT
587	Ganzhou	C	2	TGTTCTCT	CCCAACCT
588	Ganzhou	D	2	TAAGACAC	CCCAACCT
589	Ganzhou	E	2	CTAATCGA	CCCAACCT
590	Ganzhou	F	2	CTAGAACA	CCCAACCT
591	Ganzhou	G	2	TAAGTTCC	CCCAACCT
592	Ganzhou	H	2	TAGACCTA	CCCAACCT
593	Ganzhou	A	3	TATAGCCT	CCCAACCT
594	Ganzhou	B	3	ATAGAGGC	CCCAACCT
595	Ganzhou	C	3	CCTATCCT	CCCAACCT
596	Ganzhou	D	3	GGCTCTGA	CCCAACCT
597	Ganzhou	E	3	AGGCGAAG	CCCAACCT
598	Ganzhou	F	3	TAATCTTA	CCCAACCT
599	Ganzhou	G	3	CAGGACGT	CCCAACCT
600	Ganzhou	H	3	GTACTGAC	CCCAACCT
601	Ganzhou	A	4	CGTCTAAT	CCCAACCT
602	Ganzhou	B	4	TCTCTCCG	CCCAACCT
603	Ganzhou	C	4	TCGACTAG	CCCAACCT
604	Ganzhou	D	4	TTCTAGCT	CCCAACCT
605	Ganzhou	E	4	CCTAGAGT	CCCAACCT
606	Ganzhou	F	4	CTATTAAG	CCCAACCT
607	Ganzhou	G	4	AAGGCTAT	CCCAACCT
608	Ganzhou	H	4	GAGCCTTA	CCCAACCT
609	Ganzhou	A	5	TAGATCGC	CACCACAC
610	Ganzhou	B	5	CTCTCTAT	CACCACAC
611	Ganzhou	C	5	TATCCTCT	CACCACAC
612	Ganzhou	D	5	AGAGTAGA	CACCACAC
613	Ganzhou	E	5	GTAAGGAG	CACCACAC
614	Ganzhou	F	5	ACTGCATA	CACCACAC
615	Ganzhou	G	5	AAGGAGTA	CACCACAC
616	Ganzhou	H	5	CTAAGCCT	CACCACAC
617	Ganzhou	A	6	TGAACCTT	CACCACAC
618	Ganzhou	B	6	TGCTAAGT	CACCACAC
619	Ganzhou	C	6	TGTTCTCT	CACCACAC
620	Ganzhou	D	6	TAAGACAC	CACCACAC
621	Ganzhou	E	6	CTAATCGA	CACCACAC
622	Ganzhou	F	6	CTAGAACA	CACCACAC
623	Ganzhou	G	6	TAAGTTCC	CACCACAC
624	Ganzhou	H	6	TAGACCTA	CACCACAC
625	Ganzhou	A	7	TATAGCCT	CACCACAC
626	Ganzhou	B	7	ATAGAGGC	CACCACAC
627	Ganzhou	C	7	CCTATCCT	CACCACAC
628	Ganzhou	D	7	GGCTCTGA	CACCACAC
629	Ganzhou	E	7	AGGCGAAG	CACCACAC
630	Ganzhou	F	7	TAATCTTA	CACCACAC
631	Ganzhou	G	7	CAGGACGT	CACCACAC
632	Ganzhou	H	7	GTACTGAC	CACCACAC
633	Ganzhou	A	8	CGTCTAAT	CACCACAC
634	Ganzhou	B	8	TCTCTCCG	CACCACAC
635	Ganzhou	C	8	TCGACTAG	CACCACAC
636	Ganzhou	D	8	TTCTAGCT	CACCACAC
637	Ganzhou	E	8	CCTAGAGT	CACCACAC
638	Ganzhou	F	8	CTATTAAG	CACCACAC
639	Ganzhou	G	8	AAGGCTAT	CACCACAC
640	Ganzhou	H	8	GAGCCTTA	CACCACAC
641	Ganzhou	A	9	TAGATCGC	GAAACCCA
642	Ganzhou	B	9	CTCTCTAT	GAAACCCA
643	Ganzhou	C	9	TATCCTCT	GAAACCCA
644	Ganzhou	D	9	AGAGTAGA	GAAACCCA
645	Ganzhou	E	9	GTAAGGAG	GAAACCCA
646	Ganzhou	F	9	ACTGCATA	GAAACCCA
647	Ganzhou	G	9	AAGGAGTA	GAAACCCA
648	Ganzhou	H	9	CTAAGCCT	GAAACCCA
649	Ganzhou	A	10	TGAACCTT	GAAACCCA
650	Ganzhou	B	10	TGCTAAGT	GAAACCCA
651	Ganzhou	C	10	TGTTCTCT	GAAACCCA
652	Ganzhou	D	10	TAAGACAC	GAAACCCA
653	Ganzhou	E	10	CTAATCGA	GAAACCCA
654	Ganzhou	F	10	CTAGAACA	GAAACCCA
655	Ganzhou	G	10	TAAGTTCC	GAAACCCA
656	Ganzhou	H	10	TAGACCTA	GAAACCCA
657	Ganzhou	A	11	TATAGCCT	GAAACCCA
658	Ganzhou	B	11	ATAGAGGC	GAAACCCA
659	Ganzhou	C	11	CCTATCCT	GAAACCCA
660	Ganzhou	D	11	GGCTCTGA	GAAACCCA
661	Ganzhou	E	11	AGGCGAAG	GAAACCCA
662	Ganzhou	F	11	TAATCTTA	GAAACCCA
663	Ganzhou	G	11	CAGGACGT	GAAACCCA
664	Ganzhou	H	11	GTACTGAC	GAAACCCA
665	Ganzhou	A	12	CGTCTAAT	GAAACCCA
666	Ganzhou	B	12	TCTCTCCG	GAAACCCA
667	Ganzhou	C	12	TCGACTAG	GAAACCCA
668	Ganzhou	D	12	TTCTAGCT	GAAACCCA
669	Ganzhou	E	12	CCTAGAGT	GAAACCCA
670	Ganzhou	F	12	CTATTAAG	GAAACCCA
671	Ganzhou	G	12	AAGGCTAT	GAAACCCA
672	Ganzhou	H	12	GAGCCTTA	GAAACCCA
673	Honolulu	A	1	TAGATCGC	TGTGACCA
674	Honolulu	B	1	CTCTCTAT	TGTGACCA
675	Honolulu	C	1	TATCCTCT	TGTGACCA
676	Honolulu	D	1	AGAGTAGA	TGTGACCA
677	Honolulu	E	1	GTAAGGAG	TGTGACCA
678	Honolulu	F	1	ACTGCATA	TGTGACCA
679	Honolulu	G	1	AAGGAGTA	TGTGACCA
680	Honolulu	H	1	CTAAGCCT	TGTGACCA
681	Honolulu	A	2	TGAACCTT	TGTGACCA
682	Honolulu	B	2	TGCTAAGT	TGTGACCA
683	Honolulu	C	2	TGTTCTCT	TGTGACCA
684	Honolulu	D	2	TAAGACAC	TGTGACCA
685	Honolulu	E	2	CTAATCGA	TGTGACCA
686	Honolulu	F	2	CTAGAACA	TGTGACCA
687	Honolulu	G	2	TAAGTTCC	TGTGACCA
688	Honolulu	H	2	TAGACCTA	TGTGACCA
689	Honolulu	A	3	TATAGCCT	TGTGACCA
690	Honolulu	B	3	ATAGAGGC	TGTGACCA
691	Honolulu	C	3	CCTATCCT	TGTGACCA
692	Honolulu	D	3	GGCTCTGA	TGTGACCA
693	Honolulu	E	3	AGGCGAAG	TGTGACCA
694	Honolulu	F	3	TAATCTTA	TGTGACCA
695	Honolulu	G	3	CAGGACGT	TGTGACCA
696	Honolulu	H	3	GTACTGAC	TGTGACCA
697	Honolulu	A	4	CGTCTAAT	TGTGACCA
698	Honolulu	B	4	TCTCTCCG	TGTGACCA
699	Honolulu	C	4	TCGACTAG	TGTGACCA
700	Honolulu	D	4	TTCTAGCT	TGTGACCA
701	Honolulu	E	4	CCTAGAGT	TGTGACCA
702	Honolulu	F	4	CTATTAAG	TGTGACCA
703	Honolulu	G	4	AAGGCTAT	TGTGACCA
704	Honolulu	H	4	GAGCCTTA	TGTGACCA
705	Honolulu	A	5	TAGATCGC	AGGGTCAA
706	Honolulu	B	5	CTCTCTAT	AGGGTCAA
707	Honolulu	C	5	TATCCTCT	AGGGTCAA
708	Honolulu	D	5	AGAGTAGA	AGGGTCAA
709	Honolulu	E	5	GTAAGGAG	AGGGTCAA
710	Honolulu	F	5	ACTGCATA	AGGGTCAA
711	Honolulu	G	5	AAGGAGTA	AGGGTCAA
712	Honolulu	H	5	CTAAGCCT	AGGGTCAA
713	Honolulu	A	6	TGAACCTT	AGGGTCAA
714	Honolulu	B	6	TGCTAAGT	AGGGTCAA
715	Honolulu	C	6	TGTTCTCT	AGGGTCAA
716	Honolulu	D	6	TAAGACAC	AGGGTCAA
717	Honolulu	E	6	CTAATCGA	AGGGTCAA
718	Honolulu	F	6	CTAGAACA	AGGGTCAA
719	Honolulu	G	6	TAAGTTCC	AGGGTCAA
720	Honolulu	H	6	TAGACCTA	AGGGTCAA
721	Honolulu	A	7	TATAGCCT	AGGGTCAA
722	Honolulu	B	7	ATAGAGGC	AGGGTCAA
723	Honolulu	C	7	CCTATCCT	AGGGTCAA
724	Honolulu	D	7	GGCTCTGA	AGGGTCAA
725	Honolulu	E	7	AGGCGAAG	AGGGTCAA
726	Honolulu	F	7	TAATCTTA	AGGGTCAA
727	Honolulu	G	7	CAGGACGT	AGGGTCAA
728	Honolulu	H	7	GTACTGAC	AGGGTCAA
729	Honolulu	A	8	CGTCTAAT	AGGGTCAA
730	Honolulu	B	8	TCTCTCCG	AGGGTCAA
731	Honolulu	C	8	TCGACTAG	AGGGTCAA
732	Honolulu	D	8	TTCTAGCT	AGGGTCAA
733	Honolulu	E	8	CCTAGAGT	AGGGTCAA
734	Honolulu	F	8	CTATTAAG	AGGGTCAA
735	Honolulu	G	8	AAGGCTAT	AGGGTCAA
736	Honolulu	H	8	GAGCCTTA	AGGGTCAA
737	Honolulu	A	9	TAGATCGC	AGGAGTGG
738	Honolulu	B	9	CTCTCTAT	AGGAGTGG
739	Honolulu	C	9	TATCCTCT	AGGAGTGG
740	Honolulu	D	9	AGAGTAGA	AGGAGTGG
741	Honolulu	E	9	GTAAGGAG	AGGAGTGG
742	Honolulu	F	9	ACTGCATA	AGGAGTGG
743	Honolulu	G	9	AAGGAGTA	AGGAGTGG
744	Honolulu	H	9	CTAAGCCT	AGGAGTGG
745	Honolulu	A	10	TGAACCTT	AGGAGTGG
746	Honolulu	B	10	TGCTAAGT	AGGAGTGG
747	Honolulu	C	10	TGTTCTCT	AGGAGTGG
748	Honolulu	D	10	TAAGACAC	AGGAGTGG
749	Honolulu	E	10	CTAATCGA	AGGAGTGG
750	Honolulu	F	10	CTAGAACA	AGGAGTGG
751	Honolulu	G	10	TAAGTTCC	AGGAGTGG
752	Honolulu	H	10	TAGACCTA	AGGAGTGG
753	Honolulu	A	11	TATAGCCT	AGGAGTGG
754	Honolulu	B	11	ATAGAGGC	AGGAGTGG
755	Honolulu	C	11	CCTATCCT	AGGAGTGG
756	Honolulu	D	11	GGCTCTGA	AGGAGTGG
757	Honolulu	E	11	AGGCGAAG	AGGAGTGG
758	Honolulu	F	11	TAATCTTA	AGGAGTGG
759	Honolulu	G	11	CAGGACGT	AGGAGTGG
760	Honolulu	H	11	GTACTGAC	AGGAGTGG
761	Honolulu	A	12	CGTCTAAT	AGGAGTGG
762	Honolulu	B	12	TCTCTCCG	AGGAGTGG
763	Honolulu	C	12	TCGACTAG	AGGAGTGG
764	Honolulu	D	12	TTCTAGCT	AGGAGTGG
765	Honolulu	E	12	CCTAGAGT	AGGAGTGG
766	Honolulu	F	12	CTATTAAG	AGGAGTGG
767	Honolulu	G	12	AAGGCTAT	AGGAGTGG
768	Honolulu	H	12	GAGCCTTA	AGGAGTGG
769	Istanbul	A	1	TAGATCGC	ATTACTCG
770	Istanbul	B	1	CTCTCTAT	ATTACTCG
771	Istanbul	C	1	TATCCTCT	ATTACTCG
772	Istanbul	D	1	AGAGTAGA	ATTACTCG
773	Istanbul	E	1	GTAAGGAG	ATTACTCG
774	Istanbul	F	1	ACTGCATA	ATTACTCG
775	Istanbul	G	1	AAGGAGTA	ATTACTCG
776	Istanbul	H	1	CTAAGCCT	ATTACTCG
777	Istanbul	A	2	TGAACCTT	ATTACTCG
778	Istanbul	B	2	TGCTAAGT	ATTACTCG
779	Istanbul	C	2	TGTTCTCT	ATTACTCG
780	Istanbul	D	2	TAAGACAC	ATTACTCG
781	Istanbul	E	2	CTAATCGA	ATTACTCG
782	Istanbul	F	2	CTAGAACA	ATTACTCG
783	Istanbul	G	2	TAAGTTCC	ATTACTCG
784	Istanbul	H	2	TAGACCTA	ATTACTCG
785	Istanbul	A	3	TATAGCCT	ATTACTCG
786	Istanbul	B	3	ATAGAGGC	ATTACTCG
787	Istanbul	C	3	CCTATCCT	ATTACTCG
788	Istanbul	D	3	GGCTCTGA	ATTACTCG
789	Istanbul	E	3	AGGCGAAG	ATTACTCG
790	Istanbul	F	3	TAATCTTA	ATTACTCG
791	Istanbul	G	3	CAGGACGT	ATTACTCG
792	Istanbul	H	3	GTACTGAC	ATTACTCG
793	Istanbul	A	4	CGTCTAAT	ATTACTCG
794	Istanbul	B	4	TCTCTCCG	ATTACTCG
795	Istanbul	C	4	TCGACTAG	ATTACTCG
796	Istanbul	D	4	TTCTAGCT	ATTACTCG
797	Istanbul	E	4	CCTAGAGT	ATTACTCG
798	Istanbul	F	4	CTATTAAG	ATTACTCG
799	Istanbul	G	4	AAGGCTAT	ATTACTCG
800	Istanbul	H	4	GAGCCTTA	ATTACTCG
801	Istanbul	A	5	TAGATCGC	TCCGGAGA
802	Istanbul	B	5	CTCTCTAT	TCCGGAGA
803	Istanbul	C	5	TATCCTCT	TCCGGAGA
804	Istanbul	D	5	AGAGTAGA	TCCGGAGA
805	Istanbul	E	5	GTAAGGAG	TCCGGAGA
806	Istanbul	F	5	ACTGCATA	TCCGGAGA
807	Istanbul	G	5	AAGGAGTA	TCCGGAGA
808	Istanbul	H	5	CTAAGCCT	TCCGGAGA
809	Istanbul	A	6	TGAACCTT	TCCGGAGA
810	Istanbul	B	6	TGCTAAGT	TCCGGAGA
811	Istanbul	C	6	TGTTCTCT	TCCGGAGA
812	Istanbul	D	6	TAAGACAC	TCCGGAGA
813	Istanbul	E	6	CTAATCGA	TCCGGAGA
814	Istanbul	F	6	CTAGAACA	TCCGGAGA
815	Istanbul	G	6	TAAGTTCC	TCCGGAGA
816	Istanbul	H	6	TAGACCTA	TCCGGAGA
817	Istanbul	A	7	TATAGCCT	TCCGGAGA
818	Istanbul	B	7	ATAGAGGC	TCCGGAGA
819	Istanbul	C	7	CCTATCCT	TCCGGAGA
820	Istanbul	D	7	GGCTCTGA	TCCGGAGA
821	Istanbul	E	7	AGGCGAAG	TCCGGAGA
822	Istanbul	F	7	TAATCTTA	TCCGGAGA
823	Istanbul	G	7	CAGGACGT	TCCGGAGA
824	Istanbul	H	7	GTACTGAC	TCCGGAGA
825	Istanbul	A	8	CGTCTAAT	TCCGGAGA
826	Istanbul	B	8	TCTCTCCG	TCCGGAGA
827	Istanbul	C	8	TCGACTAG	TCCGGAGA
828	Istanbul	D	8	TTCTAGCT	TCCGGAGA
829	Istanbul	E	8	CCTAGAGT	TCCGGAGA
830	Istanbul	F	8	CTATTAAG	TCCGGAGA
831	Istanbul	G	8	AAGGCTAT	TCCGGAGA
832	Istanbul	H	8	GAGCCTTA	TCCGGAGA
833	Istanbul	A	9	TAGATCGC	CGCTCATT
834	Istanbul	B	9	CTCTCTAT	CGCTCATT
835	Istanbul	C	9	TATCCTCT	CGCTCATT
836	Istanbul	D	9	AGAGTAGA	CGCTCATT
837	Istanbul	E	9	GTAAGGAG	CGCTCATT
838	Istanbul	F	9	ACTGCATA	CGCTCATT
839	Istanbul	G	9	AAGGAGTA	CGCTCATT
840	Istanbul	H	9	CTAAGCCT	CGCTCATT
841	Istanbul	A	10	TGAACCTT	CGCTCATT
842	Istanbul	B	10	TGCTAAGT	CGCTCATT
843	Istanbul	C	10	TGTTCTCT	CGCTCATT
844	Istanbul	D	10	TAAGACAC	CGCTCATT
845	Istanbul	E	10	CTAATCGA	CGCTCATT
846	Istanbul	F	10	CTAGAACA	CGCTCATT
847	Istanbul	G	10	TAAGTTCC	CGCTCATT
848	Istanbul	H	10	TAGACCTA	CGCTCATT
849	Istanbul	A	11	TATAGCCT	CGCTCATT
850	Istanbul	B	11	ATAGAGGC	CGCTCATT
851	Istanbul	C	11	CCTATCCT	CGCTCATT
852	Istanbul	D	11	GGCTCTGA	CGCTCATT
853	Istanbul	E	11	AGGCGAAG	CGCTCATT
854	Istanbul	F	11	TAATCTTA	CGCTCATT
855	Istanbul	G	11	CAGGACGT	CGCTCATT
856	Istanbul	H	11	GTACTGAC	CGCTCATT
857	Istanbul	A	12	CGTCTAAT	CGCTCATT
858	Istanbul	B	12	TCTCTCCG	CGCTCATT
859	Istanbul	C	12	TCGACTAG	CGCTCATT
860	Istanbul	D	12	TTCTAGCT	CGCTCATT
861	Istanbul	E	12	CCTAGAGT	CGCTCATT
862	Istanbul	F	12	CTATTAAG	CGCTCATT
863	Istanbul	G	12	AAGGCTAT	CGCTCATT
864	Istanbul	H	12	GAGCCTTA	CGCTCATT
865	Jakarta	A	1	TAGATCGC	GAGATTCC
866	Jakarta	B	1	CTCTCTAT	GAGATTCC
867	Jakarta	C	1	TATCCTCT	GAGATTCC
868	Jakarta	D	1	AGAGTAGA	GAGATTCC
869	Jakarta	E	1	GTAAGGAG	GAGATTCC
870	Jakarta	F	1	ACTGCATA	GAGATTCC
871	Jakarta	G	1	AAGGAGTA	GAGATTCC
872	Jakarta	H	1	CTAAGCCT	GAGATTCC
873	Jakarta	A	2	TGAACCTT	GAGATTCC
874	Jakarta	B	2	TGCTAAGT	GAGATTCC
875	Jakarta	C	2	TGTTCTCT	GAGATTCC
876	Jakarta	D	2	TAAGACAC	GAGATTCC
877	Jakarta	E	2	CTAATCGA	GAGATTCC
878	Jakarta	F	2	CTAGAACA	GAGATTCC
879	Jakarta	G	2	TAAGTTCC	GAGATTCC
880	Jakarta	H	2	TAGACCTA	GAGATTCC
881	Jakarta	A	3	TATAGCCT	GAGATTCC
882	Jakarta	B	3	ATAGAGGC	GAGATTCC
883	Jakarta	C	3	CCTATCCT	GAGATTCC
884	Jakarta	D	3	GGCTCTGA	GAGATTCC
885	Jakarta	E	3	AGGCGAAG	GAGATTCC
886	Jakarta	F	3	TAATCTTA	GAGATTCC
887	Jakarta	G	3	CAGGACGT	GAGATTCC
888	Jakarta	H	3	GTACTGAC	GAGATTCC
889	Jakarta	A	4	CGTCTAAT	GAGATTCC
890	Jakarta	B	4	TCTCTCCG	GAGATTCC
891	Jakarta	C	4	TCGACTAG	GAGATTCC
892	Jakarta	D	4	TTCTAGCT	GAGATTCC
893	Jakarta	E	4	CCTAGAGT	GAGATTCC
894	Jakarta	F	4	CTATTAAG	GAGATTCC
895	Jakarta	G	4	AAGGCTAT	GAGATTCC
896	Jakarta	H	4	GAGCCTTA	GAGATTCC
897	Jakarta	A	5	TAGATCGC	ATTCAGAA
898	Jakarta	B	5	CTCTCTAT	ATTCAGAA
899	Jakarta	C	5	TATCCTCT	ATTCAGAA
900	Jakarta	D	5	AGAGTAGA	ATTCAGAA
901	Jakarta	E	5	GTAAGGAG	ATTCAGAA
902	Jakarta	F	5	ACTGCATA	ATTCAGAA
903	Jakarta	G	5	AAGGAGTA	ATTCAGAA
904	Jakarta	H	5	CTAAGCCT	ATTCAGAA
905	Jakarta	A	6	TGAACCTT	ATTCAGAA
906	Jakarta	B	6	TGCTAAGT	ATTCAGAA
907	Jakarta	C	6	TGTTCTCT	ATTCAGAA
908	Jakarta	D	6	TAAGACAC	ATTCAGAA
909	Jakarta	E	6	CTAATCGA	ATTCAGAA
910	Jakarta	F	6	CTAGAACA	ATTCAGAA
911	Jakarta	G	6	TAAGTTCC	ATTCAGAA
912	Jakarta	H	6	TAGACCTA	ATTCAGAA
913	Jakarta	A	7	TATAGCCT	ATTCAGAA
914	Jakarta	B	7	ATAGAGGC	ATTCAGAA
915	Jakarta	C	7	CCTATCCT	ATTCAGAA
916	Jakarta	D	7	GGCTCTGA	ATTCAGAA
917	Jakarta	E	7	AGGCGAAG	ATTCAGAA
918	Jakarta	F	7	TAATCTTA	ATTCAGAA
919	Jakarta	G	7	CAGGACGT	ATTCAGAA
920	Jakarta	H	7	GTACTGAC	ATTCAGAA
921	Jakarta	A	8	CGTCTAAT	ATTCAGAA
922	Jakarta	B	8	TCTCTCCG	ATTCAGAA
923	Jakarta	C	8	TCGACTAG	ATTCAGAA
924	Jakarta	D	8	TTCTAGCT	ATTCAGAA
925	Jakarta	E	8	CCTAGAGT	ATTCAGAA
926	Jakarta	F	8	CTATTAAG	ATTCAGAA
927	Jakarta	G	8	AAGGCTAT	ATTCAGAA
928	Jakarta	H	8	GAGCCTTA	ATTCAGAA
929	Jakarta	A	9	TAGATCGC	GAATTCGT
930	Jakarta	B	9	CTCTCTAT	GAATTCGT
931	Jakarta	C	9	TATCCTCT	GAATTCGT
932	Jakarta	D	9	AGAGTAGA	GAATTCGT
933	Jakarta	E	9	GTAAGGAG	GAATTCGT
934	Jakarta	F	9	ACTGCATA	GAATTCGT
935	Jakarta	G	9	AAGGAGTA	GAATTCGT
936	Jakarta	H	9	CTAAGCCT	GAATTCGT
937	Jakarta	A	10	TGAACCTT	GAATTCGT
938	Jakarta	B	10	TGCTAAGT	GAATTCGT
939	Jakarta	C	10	TGTTCTCT	GAATTCGT
940	Jakarta	D	10	TAAGACAC	GAATTCGT
941	Jakarta	E	10	CTAATCGA	GAATTCGT
942	Jakarta	F	10	CTAGAACA	GAATTCGT
943	Jakarta	G	10	TAAGTTCC	GAATTCGT
944	Jakarta	H	10	TAGACCTA	GAATTCGT
945	Jakarta	A	11	TATAGCCT	GAATTCGT
946	Jakarta	B	11	ATAGAGGC	GAATTCGT
947	Jakarta	C	11	CCTATCCT	GAATTCGT
948	Jakarta	D	11	GGCTCTGA	GAATTCGT
949	Jakarta	E	11	AGGCGAAG	GAATTCGT
950	Jakarta	F	11	TAATCTTA	GAATTCGT
951	Jakarta	G	11	CAGGACGT	GAATTCGT
952	Jakarta	H	11	GTACTGAC	GAATTCGT
953	Jakarta	A	12	CGTCTAAT	GAATTCGT
954	Jakarta	B	12	TCTCTCCG	GAATTCGT
955	Jakarta	C	12	TCGACTAG	GAATTCGT
956	Jakarta	D	12	TTCTAGCT	GAATTCGT
957	Jakarta	E	12	CCTAGAGT	GAATTCGT
958	Jakarta	F	12	CTATTAAG	GAATTCGT
959	Jakarta	G	12	AAGGCTAT	GAATTCGT
960	Jakarta	H	12	GAGCCTTA	GAATTCGT
961	Kyoto	A	1	TAGATCGC	CTGAAGCT
962	Kyoto	B	1	CTCTCTAT	CTGAAGCT
963	Kyoto	C	1	TATCCTCT	CTGAAGCT
964	Kyoto	D	1	AGAGTAGA	CTGAAGCT
965	Kyoto	E	1	GTAAGGAG	CTGAAGCT
966	Kyoto	F	1	ACTGCATA	CTGAAGCT
967	Kyoto	G	1	AAGGAGTA	CTGAAGCT
968	Kyoto	H	1	CTAAGCCT	CTGAAGCT
969	Kyoto	A	2	TGAACCTT	CTGAAGCT
970	Kyoto	B	2	TGCTAAGT	CTGAAGCT
971	Kyoto	C	2	TGTTCTCT	CTGAAGCT
972	Kyoto	D	2	TAAGACAC	CTGAAGCT
973	Kyoto	E	2	CTAATCGA	CTGAAGCT
974	Kyoto	F	2	CTAGAACA	CTGAAGCT
975	Kyoto	G	2	TAAGTTCC	CTGAAGCT
976	Kyoto	H	2	TAGACCTA	CTGAAGCT
977	Kyoto	A	3	TATAGCCT	CTGAAGCT
978	Kyoto	B	3	ATAGAGGC	CTGAAGCT
979	Kyoto	C	3	CCTATCCT	CTGAAGCT
980	Kyoto	D	3	GGCTCTGA	CTGAAGCT
981	Kyoto	E	3	AGGCGAAG	CTGAAGCT
982	Kyoto	F	3	TAATCTTA	CTGAAGCT
983	Kyoto	G	3	CAGGACGT	CTGAAGCT
984	Kyoto	H	3	GTACTGAC	CTGAAGCT
985	Kyoto	A	4	CGTCTAAT	CTGAAGCT
986	Kyoto	B	4	TCTCTCCG	CTGAAGCT
987	Kyoto	C	4	TCGACTAG	CTGAAGCT
988	Kyoto	D	4	TTCTAGCT	CTGAAGCT
989	Kyoto	E	4	CCTAGAGT	CTGAAGCT
990	Kyoto	F	4	CTATTAAG	CTGAAGCT
991	Kyoto	G	4	AAGGCTAT	CTGAAGCT
992	Kyoto	H	4	GAGCCTTA	CTGAAGCT
993	Kyoto	A	5	TAGATCGC	TAATGCGC
994	Kyoto	B	5	CTCTCTAT	TAATGCGC
995	Kyoto	C	5	TATCCTCT	TAATGCGC
996	Kyoto	D	5	AGAGTAGA	TAATGCGC
997	Kyoto	E	5	GTAAGGAG	TAATGCGC
998	Kyoto	F	5	ACTGCATA	TAATGCGC
999	Kyoto	G	5	AAGGAGTA	TAATGCGC
1000	Kyoto	H	5	CTAAGCCT	TAATGCGC
1001	Kyoto	A	6	TGAACCTT	TAATGCGC
1002	Kyoto	B	6	TGCTAAGT	TAATGCGC
1003	Kyoto	C	6	TGTTCTCT	TAATGCGC
1004	Kyoto	D	6	TAAGACAC	TAATGCGC
1005	Kyoto	E	6	CTAATCGA	TAATGCGC
1006	Kyoto	F	6	CTAGAACA	TAATGCGC
1007	Kyoto	G	6	TAAGTTCC	TAATGCGC
1008	Kyoto	H	6	TAGACCTA	TAATGCGC
1009	Kyoto	A	7	TATAGCCT	TAATGCGC
1010	Kyoto	B	7	ATAGAGGC	TAATGCGC
1011	Kyoto	C	7	CCTATCCT	TAATGCGC
1012	Kyoto	D	7	GGCTCTGA	TAATGCGC
1013	Kyoto	E	7	AGGCGAAG	TAATGCGC
1014	Kyoto	F	7	TAATCTTA	TAATGCGC
1015	Kyoto	G	7	CAGGACGT	TAATGCGC
1016	Kyoto	H	7	GTACTGAC	TAATGCGC
1017	Kyoto	A	8	CGTCTAAT	TAATGCGC
1018	Kyoto	B	8	TCTCTCCG	TAATGCGC
1019	Kyoto	C	8	TCGACTAG	TAATGCGC
1020	Kyoto	D	8	TTCTAGCT	TAATGCGC
1021	Kyoto	E	8	CCTAGAGT	TAATGCGC
1022	Kyoto	F	8	CTATTAAG	TAATGCGC
1023	Kyoto	G	8	AAGGCTAT	TAATGCGC
1024	Kyoto	H	8	GAGCCTTA	TAATGCGC
1025	Kyoto	A	9	TAGATCGC	CGGCTATG
1026	Kyoto	B	9	CTCTCTAT	CGGCTATG
1027	Kyoto	C	9	TATCCTCT	CGGCTATG
1028	Kyoto	D	9	AGAGTAGA	CGGCTATG
1029	Kyoto	E	9	GTAAGGAG	CGGCTATG
1030	Kyoto	F	9	ACTGCATA	CGGCTATG
1031	Kyoto	G	9	AAGGAGTA	CGGCTATG
1032	Kyoto	H	9	CTAAGCCT	CGGCTATG
1033	Kyoto	A	10	TGAACCTT	CGGCTATG
1034	Kyoto	B	10	TGCTAAGT	CGGCTATG
1035	Kyoto	C	10	TGTTCTCT	CGGCTATG
1036	Kyoto	D	10	TAAGACAC	CGGCTATG
1037	Kyoto	E	10	CTAATCGA	CGGCTATG
1038	Kyoto	F	10	CTAGAACA	CGGCTATG
1039	Kyoto	G	10	TAAGTTCC	CGGCTATG
1040	Kyoto	H	10	TAGACCTA	CGGCTATG
1041	Kyoto	A	11	TATAGCCT	CGGCTATG
1042	Kyoto	B	11	ATAGAGGC	CGGCTATG
1043	Kyoto	C	11	CCTATCCT	CGGCTATG
1044	Kyoto	D	11	GGCTCTGA	CGGCTATG
1045	Kyoto	E	11	AGGCGAAG	CGGCTATG
1046	Kyoto	F	11	TAATCTTA	CGGCTATG
1047	Kyoto	G	11	CAGGACGT	CGGCTATG
1048	Kyoto	H	11	GTACTGAC	CGGCTATG
1049	Kyoto	A	12	CGTCTAAT	CGGCTATG
1050	Kyoto	B	12	TCTCTCCG	CGGCTATG
1051	Kyoto	C	12	TCGACTAG	CGGCTATG
1052	Kyoto	D	12	TTCTAGCT	CGGCTATG
1053	Kyoto	E	12	CCTAGAGT	CGGCTATG
1054	Kyoto	F	12	CTATTAAG	CGGCTATG
1055	Kyoto	G	12	AAGGCTAT	CGGCTATG
1056	Kyoto	H	12	GAGCCTTA	CGGCTATG
1057	London	A	1	TAGATCGC	TCCGCGAA
1058	London	B	1	CTCTCTAT	TCCGCGAA
1059	London	C	1	TATCCTCT	TCCGCGAA
1060	London	D	1	AGAGTAGA	TCCGCGAA
1061	London	E	1	GTAAGGAG	TCCGCGAA
1062	London	F	1	ACTGCATA	TCCGCGAA
1063	London	G	1	AAGGAGTA	TCCGCGAA
1064	London	H	1	CTAAGCCT	TCCGCGAA
1065	London	A	2	TGAACCTT	TCCGCGAA
1066	London	B	2	TGCTAAGT	TCCGCGAA
1067	London	C	2	TGTTCTCT	TCCGCGAA
1068	London	D	2	TAAGACAC	TCCGCGAA
1069	London	E	2	CTAATCGA	TCCGCGAA
1070	London	F	2	CTAGAACA	TCCGCGAA
1071	London	G	2	TAAGTTCC	TCCGCGAA
1072	London	H	2	TAGACCTA	TCCGCGAA
1073	London	A	3	TATAGCCT	TCCGCGAA
1074	London	B	3	ATAGAGGC	TCCGCGAA
1075	London	C	3	CCTATCCT	TCCGCGAA
1076	London	D	3	GGCTCTGA	TCCGCGAA
1077	London	E	3	AGGCGAAG	TCCGCGAA
1078	London	F	3	TAATCTTA	TCCGCGAA
1079	London	G	3	CAGGACGT	TCCGCGAA
1080	London	H	3	GTACTGAC	TCCGCGAA
1081	London	A	4	CGTCTAAT	TCCGCGAA
1082	London	B	4	TCTCTCCG	TCCGCGAA
1083	London	C	4	TCGACTAG	TCCGCGAA
1084	London	D	4	TTCTAGCT	TCCGCGAA
1085	London	E	4	CCTAGAGT	TCCGCGAA
1086	London	F	4	CTATTAAG	TCCGCGAA
1087	London	G	4	AAGGCTAT	TCCGCGAA
1088	London	H	4	GAGCCTTA	TCCGCGAA
1089	London	A	5	TAGATCGC	TCTCGCGC
1090	London	B	5	CTCTCTAT	TCTCGCGC
1091	London	C	5	TATCCTCT	TCTCGCGC
1092	London	D	5	AGAGTAGA	TCTCGCGC
1093	London	E	5	GTAAGGAG	TCTCGCGC
1094	London	F	5	ACTGCATA	TCTCGCGC
1095	London	G	5	AAGGAGTA	TCTCGCGC
1096	London	H	5	CTAAGCCT	TCTCGCGC
1097	London	A	6	TGAACCTT	TCTCGCGC
1098	London	B	6	TGCTAAGT	TCTCGCGC
1099	London	C	6	TGTTCTCT	TCTCGCGC
1100	London	D	6	TAAGACAC	TCTCGCGC
1101	London	E	6	CTAATCGA	TCTCGCGC
1102	London	F	6	CTAGAACA	TCTCGCGC
1103	London	G	6	TAAGTTCC	TCTCGCGC
1104	London	H	6	TAGACCTA	TCTCGCGC
1105	London	A	7	TATAGCCT	TCTCGCGC
1106	London	B	7	ATAGAGGC	TCTCGCGC
1107	London	C	7	CCTATCCT	TCTCGCGC
1108	London	D	7	GGCTCTGA	TCTCGCGC
1109	London	E	7	AGGCGAAG	TCTCGCGC
1110	London	F	7	TAATCTTA	TCTCGCGC
1111	London	G	7	CAGGACGT	TCTCGCGC
1112	London	H	7	GTACTGAC	TCTCGCGC
1113	London	A	8	CGTCTAAT	TCTCGCGC
1114	London	B	8	TCTCTCCG	TCTCGCGC
1115	London	C	8	TCGACTAG	TCTCGCGC
1116	London	D	8	TTCTAGCT	TCTCGCGC
1117	London	E	8	CCTAGAGT	TCTCGCGC
1118	London	F	8	CTATTAAG	TCTCGCGC
1119	London	G	8	AAGGCTAT	TCTCGCGC
1120	London	H	8	GAGCCTTA	TCTCGCGC
1121	London	A	9	TAGATCGC	AGCGATAG
1122	London	B	9	CTCTCTAT	AGCGATAG
1123	London	C	9	TATCCTCT	AGCGATAG
1124	London	D	9	AGAGTAGA	AGCGATAG
1125	London	E	9	GTAAGGAG	AGCGATAG
1126	London	F	9	ACTGCATA	AGCGATAG
1127	London	G	9	AAGGAGTA	AGCGATAG
1128	London	H	9	CTAAGCCT	AGCGATAG
1129	London	A	10	TGAACCTT	AGCGATAG
1130	London	B	10	TGCTAAGT	AGCGATAG
1131	London	C	10	TGTTCTCT	AGCGATAG
1132	London	D	10	TAAGACAC	AGCGATAG
1133	London	E	10	CTAATCGA	AGCGATAG
1134	London	F	10	CTAGAACA	AGCGATAG
1135	London	G	10	TAAGTTCC	AGCGATAG
1136	London	H	10	TAGACCTA	AGCGATAG
1137	London	A	11	TATAGCCT	AGCGATAG
1138	London	B	11	ATAGAGGC	AGCGATAG
1139	London	C	11	CCTATCCT	AGCGATAG
1140	London	D	11	GGCTCTGA	AGCGATAG
1141	London	E	11	AGGCGAAG	AGCGATAG
1142	London	F	11	TAATCTTA	AGCGATAG
1143	London	G	11	CAGGACGT	AGCGATAG
1144	London	H	11	GTACTGAC	AGCGATAG
1145	London	A	12	CGTCTAAT	AGCGATAG
1146	London	B	12	TCTCTCCG	AGCGATAG
1147	London	C	12	TCGACTAG	AGCGATAG
1148	London	D	12	TTCTAGCT	AGCGATAG
1149	London	E	12	CCTAGAGT	AGCGATAG
1150	London	F	12	CTATTAAG	AGCGATAG
1151	London	G	12	AAGGCTAT	AGCGATAG
1152	London	H	12	GAGCCTTA	AGCGATAG
1153	Miami	A	1	TAGATCGC	ATCTCAGG
1154	Miami	B	1	CTCTCTAT	ATCTCAGG
1155	Miami	C	1	TATCCTCT	ATCTCAGG
1156	Miami	D	1	AGAGTAGA	ATCTCAGG
1157	Miami	E	1	GTAAGGAG	ATCTCAGG
1158	Miami	F	1	ACTGCATA	ATCTCAGG
1159	Miami	G	1	AAGGAGTA	ATCTCAGG
1160	Miami	H	1	CTAAGCCT	ATCTCAGG
1161	Miami	A	2	TGAACCTT	ATCTCAGG
1162	Miami	B	2	TGCTAAGT	ATCTCAGG
1163	Miami	C	2	TGTTCTCT	ATCTCAGG
1164	Miami	D	2	TAAGACAC	ATCTCAGG
1165	Miami	E	2	CTAATCGA	ATCTCAGG
1166	Miami	F	2	CTAGAACA	ATCTCAGG
1167	Miami	G	2	TAAGTTCC	ATCTCAGG
1168	Miami	H	2	TAGACCTA	ATCTCAGG
1169	Miami	A	3	TATAGCCT	ATCTCAGG
1170	Miami	B	3	ATAGAGGC	ATCTCAGG
1171	Miami	C	3	CCTATCCT	ATCTCAGG
1172	Miami	D	3	GGCTCTGA	ATCTCAGG
1173	Miami	E	3	AGGCGAAG	ATCTCAGG
1174	Miami	F	3	TAATCTTA	ATCTCAGG
1175	Miami	G	3	CAGGACGT	ATCTCAGG
1176	Miami	H	3	GTACTGAC	ATCTCAGG
1177	Miami	A	4	CGTCTAAT	ATCTCAGG
1178	Miami	B	4	TCTCTCCG	ATCTCAGG
1179	Miami	C	4	TCGACTAG	ATCTCAGG
1180	Miami	D	4	TTCTAGCT	ATCTCAGG
1181	Miami	E	4	CCTAGAGT	ATCTCAGG
1182	Miami	F	4	CTATTAAG	ATCTCAGG
1183	Miami	G	4	AAGGCTAT	ATCTCAGG
1184	Miami	H	4	GAGCCTTA	ATCTCAGG
1185	Miami	A	5	TAGATCGC	ACTCGCTA
1186	Miami	B	5	CTCTCTAT	ACTCGCTA
1187	Miami	C	5	TATCCTCT	ACTCGCTA
1188	Miami	D	5	AGAGTAGA	ACTCGCTA
1189	Miami	E	5	GTAAGGAG	ACTCGCTA
1190	Miami	F	5	ACTGCATA	ACTCGCTA
1191	Miami	G	5	AAGGAGTA	ACTCGCTA
1192	Miami	H	5	CTAAGCCT	ACTCGCTA
1193	Miami	A	6	TGAACCTT	ACTCGCTA
1194	Miami	B	6	TGCTAAGT	ACTCGCTA
1195	Miami	C	6	TGTTCTCT	ACTCGCTA
1196	Miami	D	6	TAAGACAC	ACTCGCTA
1197	Miami	E	6	CTAATCGA	ACTCGCTA
1198	Miami	F	6	CTAGAACA	ACTCGCTA
1199	Miami	G	6	TAAGTTCC	ACTCGCTA
1200	Miami	H	6	TAGACCTA	ACTCGCTA
1201	Miami	A	7	TATAGCCT	ACTCGCTA
1202	Miami	B	7	ATAGAGGC	ACTCGCTA
1203	Miami	C	7	CCTATCCT	ACTCGCTA
1204	Miami	D	7	GGCTCTGA	ACTCGCTA
1205	Miami	E	7	AGGCGAAG	ACTCGCTA
1206	Miami	F	7	TAATCTTA	ACTCGCTA
1207	Miami	G	7	CAGGACGT	ACTCGCTA
1208	Miami	H	7	GTACTGAC	ACTCGCTA
1209	Miami	A	8	CGTCTAAT	ACTCGCTA
1210	Miami	B	8	TCTCTCCG	ACTCGCTA
1211	Miami	C	8	TCGACTAG	ACTCGCTA
1212	Miami	D	8	TTCTAGCT	ACTCGCTA
1213	Miami	E	8	CCTAGAGT	ACTCGCTA
1214	Miami	F	8	CTATTAAG	ACTCGCTA
1215	Miami	G	8	AAGGCTAT	ACTCGCTA
1216	Miami	H	8	GAGCCTTA	ACTCGCTA
1217	Miami	A	9	TAGATCGC	GGAGCTAC
1218	Miami	B	9	CTCTCTAT	GGAGCTAC
1219	Miami	C	9	TATCCTCT	GGAGCTAC
1220	Miami	D	9	AGAGTAGA	GGAGCTAC
1221	Miami	E	9	GTAAGGAG	GGAGCTAC
1222	Miami	F	9	ACTGCATA	GGAGCTAC
1223	Miami	G	9	AAGGAGTA	GGAGCTAC
1224	Miami	H	9	CTAAGCCT	GGAGCTAC
1225	Miami	A	10	TGAACCTT	GGAGCTAC
1226	Miami	B	10	TGCTAAGT	GGAGCTAC
1227	Miami	C	10	TGTTCTCT	GGAGCTAC
1228	Miami	D	10	TAAGACAC	GGAGCTAC
1229	Miami	E	10	CTAATCGA	GGAGCTAC
1230	Miami	F	10	CTAGAACA	GGAGCTAC
1231	Miami	G	10	TAAGTTCC	GGAGCTAC
1232	Miami	H	10	TAGACCTA	GGAGCTAC
1233	Miami	A	11	TATAGCCT	GGAGCTAC
1234	Miami	B	11	ATAGAGGC	GGAGCTAC
1235	Miami	C	11	CCTATCCT	GGAGCTAC
1236	Miami	D	11	GGCTCTGA	GGAGCTAC
1237	Miami	E	11	AGGCGAAG	GGAGCTAC
1238	Miami	F	11	TAATCTTA	GGAGCTAC
1239	Miami	G	11	CAGGACGT	GGAGCTAC
1240	Miami	H	11	GTACTGAC	GGAGCTAC
1241	Miami	A	12	CGTCTAAT	GGAGCTAC
1242	Miami	B	12	TCTCTCCG	GGAGCTAC
1243	Miami	C	12	TCGACTAG	GGAGCTAC
1244	Miami	D	12	TTCTAGCT	GGAGCTAC
1245	Miami	E	12	CCTAGAGT	GGAGCTAC
1246	Miami	F	12	CTATTAAG	GGAGCTAC
1247	Miami	G	12	AAGGCTAT	GGAGCTAC
1248	Miami	H	12	GAGCCTTA	GGAGCTAC
1249	Nairobi	A	1	TAGATCGC	GCGTAGTA
1250	Nairobi	B	1	CTCTCTAT	GCGTAGTA
1251	Nairobi	C	1	TATCCTCT	GCGTAGTA
1252	Nairobi	D	1	AGAGTAGA	GCGTAGTA
1253	Nairobi	E	1	GTAAGGAG	GCGTAGTA
1254	Nairobi	F	1	ACTGCATA	GCGTAGTA
1255	Nairobi	G	1	AAGGAGTA	GCGTAGTA
1256	Nairobi	H	1	CTAAGCCT	GCGTAGTA
1257	Nairobi	A	2	TGAACCTT	GCGTAGTA
1258	Nairobi	B	2	TGCTAAGT	GCGTAGTA
1259	Nairobi	C	2	TGTTCTCT	GCGTAGTA
1260	Nairobi	D	2	TAAGACAC	GCGTAGTA
1261	Nairobi	E	2	CTAATCGA	GCGTAGTA
1262	Nairobi	F	2	CTAGAACA	GCGTAGTA
1263	Nairobi	G	2	TAAGTTCC	GCGTAGTA
1264	Nairobi	H	2	TAGACCTA	GCGTAGTA
1265	Nairobi	A	3	TATAGCCT	GCGTAGTA
1266	Nairobi	B	3	ATAGAGGC	GCGTAGTA
1267	Nairobi	C	3	CCTATCCT	GCGTAGTA
1268	Nairobi	D	3	GGCTCTGA	GCGTAGTA
1269	Nairobi	E	3	AGGCGAAG	GCGTAGTA
1270	Nairobi	F	3	TAATCTTA	GCGTAGTA
1271	Nairobi	G	3	CAGGACGT	GCGTAGTA
1272	Nairobi	H	3	GTACTGAC	GCGTAGTA
1273	Nairobi	A	4	CGTCTAAT	GCGTAGTA
1274	Nairobi	B	4	TCTCTCCG	GCGTAGTA
1275	Nairobi	C	4	TCGACTAG	GCGTAGTA
1276	Nairobi	D	4	TTCTAGCT	GCGTAGTA
1277	Nairobi	E	4	CCTAGAGT	GCGTAGTA
1278	Nairobi	F	4	CTATTAAG	GCGTAGTA
1279	Nairobi	G	4	AAGGCTAT	GCGTAGTA
1280	Nairobi	H	4	GAGCCTTA	GCGTAGTA
1281	Nairobi	A	5	TAGATCGC	CGGAGCCT
1282	Nairobi	B	5	CTCTCTAT	CGGAGCCT
1283	Nairobi	C	5	TATCCTCT	CGGAGCCT
1284	Nairobi	D	5	AGAGTAGA	CGGAGCCT
1285	Nairobi	E	5	GTAAGGAG	CGGAGCCT
1286	Nairobi	F	5	ACTGCATA	CGGAGCCT
1287	Nairobi	G	5	AAGGAGTA	CGGAGCCT
1288	Nairobi	H	5	CTAAGCCT	CGGAGCCT
1289	Nairobi	A	6	TGAACCTT	CGGAGCCT
1290	Nairobi	B	6	TGCTAAGT	CGGAGCCT
1291	Nairobi	C	6	TGTTCTCT	CGGAGCCT
1292	Nairobi	D	6	TAAGACAC	CGGAGCCT
1293	Nairobi	E	6	CTAATCGA	CGGAGCCT
1294	Nairobi	F	6	CTAGAACA	CGGAGCCT
1295	Nairobi	G	6	TAAGTTCC	CGGAGCCT
1296	Nairobi	H	6	TAGACCTA	CGGAGCCT
1297	Nairobi	A	7	TATAGCCT	CGGAGCCT
1298	Nairobi	B	7	ATAGAGGC	CGGAGCCT
1299	Nairobi	C	7	CCTATCCT	CGGAGCCT
1300	Nairobi	D	7	GGCTCTGA	CGGAGCCT
1301	Nairobi	E	7	AGGCGAAG	CGGAGCCT
1302	Nairobi	F	7	TAATCTTA	CGGAGCCT
1303	Nairobi	G	7	CAGGACGT	CGGAGCCT
1304	Nairobi	H	7	GTACTGAC	CGGAGCCT
1305	Nairobi	A	8	CGTCTAAT	CGGAGCCT
1306	Nairobi	B	8	TCTCTCCG	CGGAGCCT
1307	Nairobi	C	8	TCGACTAG	CGGAGCCT
1308	Nairobi	D	8	TTCTAGCT	CGGAGCCT
1309	Nairobi	E	8	CCTAGAGT	CGGAGCCT
1310	Nairobi	F	8	CTATTAAG	CGGAGCCT
1311	Nairobi	G	8	AAGGCTAT	CGGAGCCT
1312	Nairobi	H	8	GAGCCTTA	CGGAGCCT
1313	Nairobi	A	9	TAGATCGC	TACGCTGC
1314	Nairobi	B	9	CTCTCTAT	TACGCTGC
1315	Nairobi	C	9	TATCCTCT	TACGCTGC
1316	Nairobi	D	9	AGAGTAGA	TACGCTGC
1317	Nairobi	E	9	GTAAGGAG	TACGCTGC
1318	Nairobi	F	9	ACTGCATA	TACGCTGC
1319	Nairobi	G	9	AAGGAGTA	TACGCTGC
1320	Nairobi	H	9	CTAAGCCT	TACGCTGC
1321	Nairobi	A	10	TGAACCTT	TACGCTGC
1322	Nairobi	B	10	TGCTAAGT	TACGCTGC
1323	Nairobi	C	10	TGTTCTCT	TACGCTGC
1324	Nairobi	D	10	TAAGACAC	TACGCTGC
1325	Nairobi	E	10	CTAATCGA	TACGCTGC
1326	Nairobi	F	10	CTAGAACA	TACGCTGC
1327	Nairobi	G	10	TAAGTTCC	TACGCTGC
1328	Nairobi	H	10	TAGACCTA	TACGCTGC
1329	Nairobi	A	11	TATAGCCT	TACGCTGC
1330	Nairobi	B	11	ATAGAGGC	TACGCTGC
1331	Nairobi	C	11	CCTATCCT	TACGCTGC
1332	Nairobi	D	11	GGCTCTGA	TACGCTGC
1333	Nairobi	E	11	AGGCGAAG	TACGCTGC
1334	Nairobi	F	11	TAATCTTA	TACGCTGC
1335	Nairobi	G	11	CAGGACGT	TACGCTGC
1336	Nairobi	H	11	GTACTGAC	TACGCTGC
1337	Nairobi	A	12	CGTCTAAT	TACGCTGC
1338	Nairobi	B	12	TCTCTCCG	TACGCTGC
1339	Nairobi	C	12	TCGACTAG	TACGCTGC
1340	Nairobi	D	12	TTCTAGCT	TACGCTGC
1341	Nairobi	E	12	CCTAGAGT	TACGCTGC
1342	Nairobi	F	12	CTATTAAG	TACGCTGC
1343	Nairobi	G	12	AAGGCTAT	TACGCTGC
1344	Nairobi	H	12	GAGCCTTA	TACGCTGC
1345	Odessa	A	1	TAGATCGC	ATGCGCAG
1346	Odessa	B	1	CTCTCTAT	ATGCGCAG
1347	Odessa	C	1	TATCCTCT	ATGCGCAG
1348	Odessa	D	1	AGAGTAGA	ATGCGCAG
1349	Odessa	E	1	GTAAGGAG	ATGCGCAG
1350	Odessa	F	1	ACTGCATA	ATGCGCAG
1351	Odessa	G	1	AAGGAGTA	ATGCGCAG
1352	Odessa	H	1	CTAAGCCT	ATGCGCAG
1353	Odessa	A	2	TGAACCTT	ATGCGCAG
1354	Odessa	B	2	TGCTAAGT	ATGCGCAG
1355	Odessa	C	2	TGTTCTCT	ATGCGCAG
1356	Odessa	D	2	TAAGACAC	ATGCGCAG
1357	Odessa	E	2	CTAATCGA	ATGCGCAG
1358	Odessa	F	2	CTAGAACA	ATGCGCAG
1359	Odessa	G	2	TAAGTTCC	ATGCGCAG
1360	Odessa	H	2	TAGACCTA	ATGCGCAG
1361	Odessa	A	3	TATAGCCT	ATGCGCAG
1362	Odessa	B	3	ATAGAGGC	ATGCGCAG
1363	Odessa	C	3	CCTATCCT	ATGCGCAG
1364	Odessa	D	3	GGCTCTGA	ATGCGCAG
1365	Odessa	E	3	AGGCGAAG	ATGCGCAG
1366	Odessa	F	3	TAATCTTA	ATGCGCAG
1367	Odessa	G	3	CAGGACGT	ATGCGCAG
1368	Odessa	H	3	GTACTGAC	ATGCGCAG
1369	Odessa	A	4	CGTCTAAT	ATGCGCAG
1370	Odessa	B	4	TCTCTCCG	ATGCGCAG
1371	Odessa	C	4	TCGACTAG	ATGCGCAG
1372	Odessa	D	4	TTCTAGCT	ATGCGCAG
1373	Odessa	E	4	CCTAGAGT	ATGCGCAG
1374	Odessa	F	4	CTATTAAG	ATGCGCAG
1375	Odessa	G	4	AAGGCTAT	ATGCGCAG
1376	Odessa	H	4	GAGCCTTA	ATGCGCAG
1377	Odessa	A	5	TAGATCGC	TAGCGCTC
1378	Odessa	B	5	CTCTCTAT	TAGCGCTC
1379	Odessa	C	5	TATCCTCT	TAGCGCTC
1380	Odessa	D	5	AGAGTAGA	TAGCGCTC
1381	Odessa	E	5	GTAAGGAG	TAGCGCTC
1382	Odessa	F	5	ACTGCATA	TAGCGCTC
1383	Odessa	G	5	AAGGAGTA	TAGCGCTC
1384	Odessa	H	5	CTAAGCCT	TAGCGCTC
1385	Odessa	A	6	TGAACCTT	TAGCGCTC
1386	Odessa	B	6	TGCTAAGT	TAGCGCTC
1387	Odessa	C	6	TGTTCTCT	TAGCGCTC
1388	Odessa	D	6	TAAGACAC	TAGCGCTC
1389	Odessa	E	6	CTAATCGA	TAGCGCTC
1390	Odessa	F	6	CTAGAACA	TAGCGCTC
1391	Odessa	G	6	TAAGTTCC	TAGCGCTC
1392	Odessa	H	6	TAGACCTA	TAGCGCTC
1393	Odessa	A	7	TATAGCCT	TAGCGCTC
1394	Odessa	B	7	ATAGAGGC	TAGCGCTC
1395	Odessa	C	7	CCTATCCT	TAGCGCTC
1396	Odessa	D	7	GGCTCTGA	TAGCGCTC
1397	Odessa	E	7	AGGCGAAG	TAGCGCTC
1398	Odessa	F	7	TAATCTTA	TAGCGCTC
1399	Odessa	G	7	CAGGACGT	TAGCGCTC
1400	Odessa	H	7	GTACTGAC	TAGCGCTC
1401	Odessa	A	8	CGTCTAAT	TAGCGCTC
1402	Odessa	B	8	TCTCTCCG	TAGCGCTC
1403	Odessa	C	8	TCGACTAG	TAGCGCTC
1404	Odessa	D	8	TTCTAGCT	TAGCGCTC
1405	Odessa	E	8	CCTAGAGT	TAGCGCTC
1406	Odessa	F	8	CTATTAAG	TAGCGCTC
1407	Odessa	G	8	AAGGCTAT	TAGCGCTC
1408	Odessa	H	8	GAGCCTTA	TAGCGCTC
1409	Odessa	A	9	TAGATCGC	ACTGAGCG
1410	Odessa	B	9	CTCTCTAT	ACTGAGCG
1411	Odessa	C	9	TATCCTCT	ACTGAGCG
1412	Odessa	D	9	AGAGTAGA	ACTGAGCG
1413	Odessa	E	9	GTAAGGAG	ACTGAGCG
1414	Odessa	F	9	ACTGCATA	ACTGAGCG
1415	Odessa	G	9	AAGGAGTA	ACTGAGCG
1416	Odessa	H	9	CTAAGCCT	ACTGAGCG
1417	Odessa	A	10	TGAACCTT	ACTGAGCG
1418	Odessa	B	10	TGCTAAGT	ACTGAGCG
1419	Odessa	C	10	TGTTCTCT	ACTGAGCG
1420	Odessa	D	10	TAAGACAC	ACTGAGCG
1421	Odessa	E	10	CTAATCGA	ACTGAGCG
1422	Odessa	F	10	CTAGAACA	ACTGAGCG
1423	Odessa	G	10	TAAGTTCC	ACTGAGCG
1424	Odessa	H	10	TAGACCTA	ACTGAGCG
1425	Odessa	A	11	TATAGCCT	ACTGAGCG
1426	Odessa	B	11	ATAGAGGC	ACTGAGCG
1427	Odessa	C	11	CCTATCCT	ACTGAGCG
1428	Odessa	D	11	GGCTCTGA	ACTGAGCG
1429	Odessa	E	11	AGGCGAAG	ACTGAGCG
1430	Odessa	F	11	TAATCTTA	ACTGAGCG
1431	Odessa	G	11	CAGGACGT	ACTGAGCG
1432	Odessa	H	11	GTACTGAC	ACTGAGCG
1433	Odessa	A	12	CGTCTAAT	ACTGAGCG
1434	Odessa	B	12	TCTCTCCG	ACTGAGCG
1435	Odessa	C	12	TCGACTAG	ACTGAGCG
1436	Odessa	D	12	TTCTAGCT	ACTGAGCG
1437	Odessa	E	12	CCTAGAGT	ACTGAGCG
1438	Odessa	F	12	CTATTAAG	ACTGAGCG
1439	Odessa	G	12	AAGGCTAT	ACTGAGCG
1440	Odessa	H	12	GAGCCTTA	ACTGAGCG
1441	Paris	A	1	TAGATCGC	CCTAAGAC
1442	Paris	B	1	CTCTCTAT	CCTAAGAC
1443	Paris	C	1	TATCCTCT	CCTAAGAC
1444	Paris	D	1	AGAGTAGA	CCTAAGAC
1445	Paris	E	1	GTAAGGAG	CCTAAGAC
1446	Paris	F	1	ACTGCATA	CCTAAGAC
1447	Paris	G	1	AAGGAGTA	CCTAAGAC
1448	Paris	H	1	CTAAGCCT	CCTAAGAC
1449	Paris	A	2	TGAACCTT	CCTAAGAC
1450	Paris	B	2	TGCTAAGT	CCTAAGAC
1451	Paris	C	2	TGTTCTCT	CCTAAGAC
1452	Paris	D	2	TAAGACAC	CCTAAGAC
1453	Paris	E	2	CTAATCGA	CCTAAGAC
1454	Paris	F	2	CTAGAACA	CCTAAGAC
1455	Paris	G	2	TAAGTTCC	CCTAAGAC
1456	Paris	H	2	TAGACCTA	CCTAAGAC
1457	Paris	A	3	TATAGCCT	CCTAAGAC
1458	Paris	B	3	ATAGAGGC	CCTAAGAC
1459	Paris	C	3	CCTATCCT	CCTAAGAC
1460	Paris	D	3	GGCTCTGA	CCTAAGAC
1461	Paris	E	3	AGGCGAAG	CCTAAGAC
1462	Paris	F	3	TAATCTTA	CCTAAGAC
1463	Paris	G	3	CAGGACGT	CCTAAGAC
1464	Paris	H	3	GTACTGAC	CCTAAGAC
1465	Paris	A	4	CGTCTAAT	CCTAAGAC
1466	Paris	B	4	TCTCTCCG	CCTAAGAC
1467	Paris	C	4	TCGACTAG	CCTAAGAC
1468	Paris	D	4	TTCTAGCT	CCTAAGAC
1469	Paris	E	4	CCTAGAGT	CCTAAGAC
1470	Paris	F	4	CTATTAAG	CCTAAGAC
1471	Paris	G	4	AAGGCTAT	CCTAAGAC
1472	Paris	H	4	GAGCCTTA	CCTAAGAC
1473	Paris	A	5	TAGATCGC	CGATCAGT
1474	Paris	B	5	CTCTCTAT	CGATCAGT
1475	Paris	C	5	TATCCTCT	CGATCAGT
1476	Paris	D	5	AGAGTAGA	CGATCAGT
1477	Paris	E	5	GTAAGGAG	CGATCAGT
1478	Paris	F	5	ACTGCATA	CGATCAGT
1479	Paris	G	5	AAGGAGTA	CGATCAGT
1480	Paris	H	5	CTAAGCCT	CGATCAGT
1481	Paris	A	6	TGAACCTT	CGATCAGT
1482	Paris	B	6	TGCTAAGT	CGATCAGT
1483	Paris	C	6	TGTTCTCT	CGATCAGT
1484	Paris	D	6	TAAGACAC	CGATCAGT
1485	Paris	E	6	CTAATCGA	CGATCAGT
1486	Paris	F	6	CTAGAACA	CGATCAGT
1487	Paris	G	6	TAAGTTCC	CGATCAGT
1488	Paris	H	6	TAGACCTA	CGATCAGT
1489	Paris	A	7	TATAGCCT	CGATCAGT
1490	Paris	B	7	ATAGAGGC	CGATCAGT
1491	Paris	C	7	CCTATCCT	CGATCAGT
1492	Paris	D	7	GGCTCTGA	CGATCAGT
1493	Paris	E	7	AGGCGAAG	CGATCAGT
1494	Paris	F	7	TAATCTTA	CGATCAGT
1495	Paris	G	7	CAGGACGT	CGATCAGT
1496	Paris	H	7	GTACTGAC	CGATCAGT
1497	Paris	A	8	CGTCTAAT	CGATCAGT
1498	Paris	B	8	TCTCTCCG	CGATCAGT
1499	Paris	C	8	TCGACTAG	CGATCAGT
1500	Paris	D	8	TTCTAGCT	CGATCAGT
1501	Paris	E	8	CCTAGAGT	CGATCAGT
1502	Paris	F	8	CTATTAAG	CGATCAGT
1503	Paris	G	8	AAGGCTAT	CGATCAGT
1504	Paris	H	8	GAGCCTTA	CGATCAGT
1505	Paris	A	9	TAGATCGC	TGCAGCTA
1506	Paris	B	9	CTCTCTAT	TGCAGCTA
1507	Paris	C	9	TATCCTCT	TGCAGCTA
1508	Paris	D	9	AGAGTAGA	TGCAGCTA
1509	Paris	E	9	GTAAGGAG	TGCAGCTA
1510	Paris	F	9	ACTGCATA	TGCAGCTA
1511	Paris	G	9	AAGGAGTA	TGCAGCTA
1512	Paris	H	9	CTAAGCCT	TGCAGCTA
1513	Paris	A	10	TGAACCTT	TGCAGCTA
1514	Paris	B	10	TGCTAAGT	TGCAGCTA
1515	Paris	C	10	TGTTCTCT	TGCAGCTA
1516	Paris	D	10	TAAGACAC	TGCAGCTA
1517	Paris	E	10	CTAATCGA	TGCAGCTA
1518	Paris	F	10	CTAGAACA	TGCAGCTA
1519	Paris	G	10	TAAGTTCC	TGCAGCTA
1520	Paris	H	10	TAGACCTA	TGCAGCTA
1521	Paris	A	11	TATAGCCT	TGCAGCTA
1522	Paris	B	11	ATAGAGGC	TGCAGCTA
1523	Paris	C	11	CCTATCCT	TGCAGCTA
1524	Paris	D	11	GGCTCTGA	TGCAGCTA
1525	Paris	E	11	AGGCGAAG	TGCAGCTA
1526	Paris	F	11	TAATCTTA	TGCAGCTA
1527	Paris	G	11	CAGGACGT	TGCAGCTA
1528	Paris	H	11	GTACTGAC	TGCAGCTA
1529	Paris	A	12	CGTCTAAT	TGCAGCTA
1530	Paris	B	12	TCTCTCCG	TGCAGCTA
1531	Paris	C	12	TCGACTAG	TGCAGCTA
1532	Paris	D	12	TTCTAGCT	TGCAGCTA
1533	Paris	E	12	CCTAGAGT	TGCAGCTA
1534	Paris	F	12	CTATTAAG	TGCAGCTA
1535	Paris	G	12	AAGGCTAT	TGCAGCTA
1536	Paris	H	12	GAGCCTTA	TGCAGCTA
1537	Quebec	A	1	TAGATCGC	TCGACGTC
1538	Quebec	B	1	CTCTCTAT	TCGACGTC
1539	Quebec	C	1	TATCCTCT	TCGACGTC
1540	Quebec	D	1	AGAGTAGA	TCGACGTC
1541	Quebec	E	1	GTAAGGAG	TCGACGTC
1542	Quebec	F	1	ACTGCATA	TCGACGTC
1543	Quebec	G	1	AAGGAGTA	TCGACGTC
1544	Quebec	H	1	CTAAGCCT	TCGACGTC
1545	Quebec	A	2	TGAACCTT	TCGACGTC
1546	Quebec	B	2	TGCTAAGT	TCGACGTC
1547	Quebec	C	2	TGTTCTCT	TCGACGTC
1548	Quebec	D	2	TAAGACAC	TCGACGTC
1549	Quebec	E	2	CTAATCGA	TCGACGTC
1550	Quebec	F	2	CTAGAACA	TCGACGTC
1551	Quebec	G	2	TAAGTTCC	TCGACGTC
1552	Quebec	H	2	TAGACCTA	TCGACGTC
1553	Quebec	A	3	TATAGCCT	TCGACGTC
1554	Quebec	B	3	ATAGAGGC	TCGACGTC
1555	Quebec	C	3	CCTATCCT	TCGACGTC
1556	Quebec	D	3	GGCTCTGA	TCGACGTC
1557	Quebec	E	3	AGGCGAAG	TCGACGTC
1558	Quebec	F	3	TAATCTTA	TCGACGTC
1559	Quebec	G	3	CAGGACGT	TCGACGTC
1560	Quebec	H	3	GTACTGAC	TCGACGTC
1561	Quebec	A	4	CGTCTAAT	TCGACGTC
1562	Quebec	B	4	TCTCTCCG	TCGACGTC
1563	Quebec	C	4	TCGACTAG	TCGACGTC
1564	Quebec	D	4	TTCTAGCT	TCGACGTC
1565	Quebec	E	4	CCTAGAGT	TCGACGTC
1566	Quebec	F	4	CTATTAAG	TCGACGTC
1567	Quebec	G	4	AAGGCTAT	TCGACGTC
1568	Quebec	H	4	GAGCCTTA	TCGACGTC

## Sheet: Supplementary Table 1c
Supplementary Table 1c. 2-Step Forward Adapter Oligos for Step 2
OLIGO NAME	ADAPTER SEQUENCE	F INDEX	TAG SEQUENCE	FINAL FORWARD OLIGO
APJR3-F1	AATGATACGGCGACCACCGAGATCTACAC	TAGATCGC	ACACTGACGACATGGTTCTACA	AATGATACGGCGACCACCGAGATCTACACTAGATCGCACACTGACGACATGGTTCTACA
APJR3-F2	AATGATACGGCGACCACCGAGATCTACAC	CTCTCTAT	ACACTGACGACATGGTTCTACA	AATGATACGGCGACCACCGAGATCTACACCTCTCTATACACTGACGACATGGTTCTACA
APJR3-F3	AATGATACGGCGACCACCGAGATCTACAC	TATCCTCT	ACACTGACGACATGGTTCTACA	AATGATACGGCGACCACCGAGATCTACACTATCCTCTACACTGACGACATGGTTCTACA
APJR3-F4	AATGATACGGCGACCACCGAGATCTACAC	AGAGTAGA	ACACTGACGACATGGTTCTACA	AATGATACGGCGACCACCGAGATCTACACAGAGTAGAACACTGACGACATGGTTCTACA
APJR3-F5	AATGATACGGCGACCACCGAGATCTACAC	GTAAGGAG	ACACTGACGACATGGTTCTACA	AATGATACGGCGACCACCGAGATCTACACGTAAGGAGACACTGACGACATGGTTCTACA
APJR3-F6	AATGATACGGCGACCACCGAGATCTACAC	ACTGCATA	ACACTGACGACATGGTTCTACA	AATGATACGGCGACCACCGAGATCTACACACTGCATAACACTGACGACATGGTTCTACA
APJR3-F7	AATGATACGGCGACCACCGAGATCTACAC	AAGGAGTA	ACACTGACGACATGGTTCTACA	AATGATACGGCGACCACCGAGATCTACACAAGGAGTAACACTGACGACATGGTTCTACA
APJR3-F8	AATGATACGGCGACCACCGAGATCTACAC	CTAAGCCT	ACACTGACGACATGGTTCTACA	AATGATACGGCGACCACCGAGATCTACACCTAAGCCTACACTGACGACATGGTTCTACA
APJR3-F9	AATGATACGGCGACCACCGAGATCTACAC	TGAACCTT	ACACTGACGACATGGTTCTACA	AATGATACGGCGACCACCGAGATCTACACTGAACCTTACACTGACGACATGGTTCTACA
APJR3-F10	AATGATACGGCGACCACCGAGATCTACAC	TGCTAAGT	ACACTGACGACATGGTTCTACA	AATGATACGGCGACCACCGAGATCTACACTGCTAAGTACACTGACGACATGGTTCTACA
APJR3-F11	AATGATACGGCGACCACCGAGATCTACAC	TGTTCTCT	ACACTGACGACATGGTTCTACA	AATGATACGGCGACCACCGAGATCTACACTGTTCTCTACACTGACGACATGGTTCTACA
APJR3-F12	AATGATACGGCGACCACCGAGATCTACAC	TAAGACAC	ACACTGACGACATGGTTCTACA	AATGATACGGCGACCACCGAGATCTACACTAAGACACACACTGACGACATGGTTCTACA
APJR3-F13	AATGATACGGCGACCACCGAGATCTACAC	CTAATCGA	ACACTGACGACATGGTTCTACA	AATGATACGGCGACCACCGAGATCTACACCTAATCGAACACTGACGACATGGTTCTACA
APJR3-F14	AATGATACGGCGACCACCGAGATCTACAC	CTAGAACA	ACACTGACGACATGGTTCTACA	AATGATACGGCGACCACCGAGATCTACACCTAGAACAACACTGACGACATGGTTCTACA
APJR3-F15	AATGATACGGCGACCACCGAGATCTACAC	TAAGTTCC	ACACTGACGACATGGTTCTACA	AATGATACGGCGACCACCGAGATCTACACTAAGTTCCACACTGACGACATGGTTCTACA
APJR3-F16	AATGATACGGCGACCACCGAGATCTACAC	TAGACCTA	ACACTGACGACATGGTTCTACA	AATGATACGGCGACCACCGAGATCTACACTAGACCTAACACTGACGACATGGTTCTACA
APJR3-F17	AATGATACGGCGACCACCGAGATCTACAC	TATAGCCT	ACACTGACGACATGGTTCTACA	AATGATACGGCGACCACCGAGATCTACACTATAGCCTACACTGACGACATGGTTCTACA
APJR3-F18	AATGATACGGCGACCACCGAGATCTACAC	ATAGAGGC	ACACTGACGACATGGTTCTACA	AATGATACGGCGACCACCGAGATCTACACATAGAGGCACACTGACGACATGGTTCTACA
APJR3-F19	AATGATACGGCGACCACCGAGATCTACAC	CCTATCCT	ACACTGACGACATGGTTCTACA	AATGATACGGCGACCACCGAGATCTACACCCTATCCTACACTGACGACATGGTTCTACA
APJR3-F20	AATGATACGGCGACCACCGAGATCTACAC	GGCTCTGA	ACACTGACGACATGGTTCTACA	AATGATACGGCGACCACCGAGATCTACACGGCTCTGAACACTGACGACATGGTTCTACA
APJR3-F21	AATGATACGGCGACCACCGAGATCTACAC	AGGCGAAG	ACACTGACGACATGGTTCTACA	AATGATACGGCGACCACCGAGATCTACACAGGCGAAGACACTGACGACATGGTTCTACA
APJR3-F22	AATGATACGGCGACCACCGAGATCTACAC	TAATCTTA	ACACTGACGACATGGTTCTACA	AATGATACGGCGACCACCGAGATCTACACTAATCTTAACACTGACGACATGGTTCTACA
APJR3-F23	AATGATACGGCGACCACCGAGATCTACAC	CAGGACGT	ACACTGACGACATGGTTCTACA	AATGATACGGCGACCACCGAGATCTACACCAGGACGTACACTGACGACATGGTTCTACA
APJR3-F24	AATGATACGGCGACCACCGAGATCTACAC	GTACTGAC	ACACTGACGACATGGTTCTACA	AATGATACGGCGACCACCGAGATCTACACGTACTGACACACTGACGACATGGTTCTACA
APJR3-F25	AATGATACGGCGACCACCGAGATCTACAC	CGTCTAAT	ACACTGACGACATGGTTCTACA	AATGATACGGCGACCACCGAGATCTACACCGTCTAATACACTGACGACATGGTTCTACA
APJR3-F26	AATGATACGGCGACCACCGAGATCTACAC	TCTCTCCG	ACACTGACGACATGGTTCTACA	AATGATACGGCGACCACCGAGATCTACACTCTCTCCGACACTGACGACATGGTTCTACA
APJR3-F27	AATGATACGGCGACCACCGAGATCTACAC	TCGACTAG	ACACTGACGACATGGTTCTACA	AATGATACGGCGACCACCGAGATCTACACTCGACTAGACACTGACGACATGGTTCTACA
APJR3-F28	AATGATACGGCGACCACCGAGATCTACAC	TTCTAGCT	ACACTGACGACATGGTTCTACA	AATGATACGGCGACCACCGAGATCTACACTTCTAGCTACACTGACGACATGGTTCTACA
APJR3-F29	AATGATACGGCGACCACCGAGATCTACAC	CCTAGAGT	ACACTGACGACATGGTTCTACA	AATGATACGGCGACCACCGAGATCTACACCCTAGAGTACACTGACGACATGGTTCTACA
APJR3-F30	AATGATACGGCGACCACCGAGATCTACAC	CTATTAAG	ACACTGACGACATGGTTCTACA	AATGATACGGCGACCACCGAGATCTACACCTATTAAGACACTGACGACATGGTTCTACA
APJR3-F31	AATGATACGGCGACCACCGAGATCTACAC	AAGGCTAT	ACACTGACGACATGGTTCTACA	AATGATACGGCGACCACCGAGATCTACACAAGGCTATACACTGACGACATGGTTCTACA
APJR3-F32	AATGATACGGCGACCACCGAGATCTACAC	GAGCCTTA	ACACTGACGACATGGTTCTACA	AATGATACGGCGACCACCGAGATCTACACGAGCCTTAACACTGACGACATGGTTCTACA

## Sheet: Supplementary Table 1d
Supplementary Table 1d. 2-Step Reverse Adapter Oligos for Step 2
OLIGO NAME	ADAPTER SEQUENCE	R INDEX	TAG SEQUENCE	FINAL REVERSE OLIGO
APJR3-R1	CAAGCAGAAGACGGCATACGAGAT	TAAGGCGA	TACGGTAGCAGAGACTTGGTCT	CAAGCAGAAGACGGCATACGAGATTAAGGCGATACGGTAGCAGAGACTTGGTCT
APJR3-R2	CAAGCAGAAGACGGCATACGAGAT	CGTACTAG	TACGGTAGCAGAGACTTGGTCT	CAAGCAGAAGACGGCATACGAGATCGTACTAGTACGGTAGCAGAGACTTGGTCT
APJR3-R3	CAAGCAGAAGACGGCATACGAGAT	AGGCAGAA	TACGGTAGCAGAGACTTGGTCT	CAAGCAGAAGACGGCATACGAGATAGGCAGAATACGGTAGCAGAGACTTGGTCT
APJR3-R4	CAAGCAGAAGACGGCATACGAGAT	TCCTGAGC	TACGGTAGCAGAGACTTGGTCT	CAAGCAGAAGACGGCATACGAGATTCCTGAGCTACGGTAGCAGAGACTTGGTCT
APJR3-R5	CAAGCAGAAGACGGCATACGAGAT	GGACTCCT	TACGGTAGCAGAGACTTGGTCT	CAAGCAGAAGACGGCATACGAGATGGACTCCTTACGGTAGCAGAGACTTGGTCT
APJR3-R6	CAAGCAGAAGACGGCATACGAGAT	TAGGCATG	TACGGTAGCAGAGACTTGGTCT	CAAGCAGAAGACGGCATACGAGATTAGGCATGTACGGTAGCAGAGACTTGGTCT
APJR3-R7	CAAGCAGAAGACGGCATACGAGAT	CTCTCTAC	TACGGTAGCAGAGACTTGGTCT	CAAGCAGAAGACGGCATACGAGATCTCTCTACTACGGTAGCAGAGACTTGGTCT
APJR3-R8	CAAGCAGAAGACGGCATACGAGAT	CAGAGAGG	TACGGTAGCAGAGACTTGGTCT	CAAGCAGAAGACGGCATACGAGATCAGAGAGGTACGGTAGCAGAGACTTGGTCT
APJR3-R9	CAAGCAGAAGACGGCATACGAGAT	GCTACGCT	TACGGTAGCAGAGACTTGGTCT	CAAGCAGAAGACGGCATACGAGATGCTACGCTTACGGTAGCAGAGACTTGGTCT
APJR3-R10	CAAGCAGAAGACGGCATACGAGAT	CGAGGCTG	TACGGTAGCAGAGACTTGGTCT	CAAGCAGAAGACGGCATACGAGATCGAGGCTGTACGGTAGCAGAGACTTGGTCT
APJR3-R11	CAAGCAGAAGACGGCATACGAGAT	AAGAGGCA	TACGGTAGCAGAGACTTGGTCT	CAAGCAGAAGACGGCATACGAGATAAGAGGCATACGGTAGCAGAGACTTGGTCT
APJR3-R12	CAAGCAGAAGACGGCATACGAGAT	GTAGAGGA	TACGGTAGCAGAGACTTGGTCT	CAAGCAGAAGACGGCATACGAGATGTAGAGGATACGGTAGCAGAGACTTGGTCT
APJR3-R13	CAAGCAGAAGACGGCATACGAGAT	ATCACGAC	TACGGTAGCAGAGACTTGGTCT	CAAGCAGAAGACGGCATACGAGATATCACGACTACGGTAGCAGAGACTTGGTCT
APJR3-R14	CAAGCAGAAGACGGCATACGAGAT	ACAGTGGT	TACGGTAGCAGAGACTTGGTCT	CAAGCAGAAGACGGCATACGAGATACAGTGGTTACGGTAGCAGAGACTTGGTCT
APJR3-R15	CAAGCAGAAGACGGCATACGAGAT	CAGATCCA	TACGGTAGCAGAGACTTGGTCT	CAAGCAGAAGACGGCATACGAGATCAGATCCATACGGTAGCAGAGACTTGGTCT
APJR3-R16	CAAGCAGAAGACGGCATACGAGAT	ACAAACGG	TACGGTAGCAGAGACTTGGTCT	CAAGCAGAAGACGGCATACGAGATACAAACGGTACGGTAGCAGAGACTTGGTCT
APJR3-R17	CAAGCAGAAGACGGCATACGAGAT	ACCCAGCA	TACGGTAGCAGAGACTTGGTCT	CAAGCAGAAGACGGCATACGAGATACCCAGCATACGGTAGCAGAGACTTGGTCT
APJR3-R18	CAAGCAGAAGACGGCATACGAGAT	AACCCCTC	TACGGTAGCAGAGACTTGGTCT	CAAGCAGAAGACGGCATACGAGATAACCCCTCTACGGTAGCAGAGACTTGGTCT
APJR3-R19	CAAGCAGAAGACGGCATACGAGAT	CCCAACCT	TACGGTAGCAGAGACTTGGTCT	CAAGCAGAAGACGGCATACGAGATCCCAACCTTACGGTAGCAGAGACTTGGTCT
APJR3-R20	CAAGCAGAAGACGGCATACGAGAT	CACCACAC	TACGGTAGCAGAGACTTGGTCT	CAAGCAGAAGACGGCATACGAGATCACCACACTACGGTAGCAGAGACTTGGTCT
APJR3-R21	CAAGCAGAAGACGGCATACGAGAT	GAAACCCA	TACGGTAGCAGAGACTTGGTCT	CAAGCAGAAGACGGCATACGAGATGAAACCCATACGGTAGCAGAGACTTGGTCT
APJR3-R22	CAAGCAGAAGACGGCATACGAGAT	TGTGACCA	TACGGTAGCAGAGACTTGGTCT	CAAGCAGAAGACGGCATACGAGATTGTGACCATACGGTAGCAGAGACTTGGTCT
APJR3-R23	CAAGCAGAAGACGGCATACGAGAT	AGGGTCAA	TACGGTAGCAGAGACTTGGTCT	CAAGCAGAAGACGGCATACGAGATAGGGTCAATACGGTAGCAGAGACTTGGTCT
APJR3-R24	CAAGCAGAAGACGGCATACGAGAT	AGGAGTGG	TACGGTAGCAGAGACTTGGTCT	CAAGCAGAAGACGGCATACGAGATAGGAGTGGTACGGTAGCAGAGACTTGGTCT
APJR3-R25	CAAGCAGAAGACGGCATACGAGAT	ATTACTCG	TACGGTAGCAGAGACTTGGTCT	CAAGCAGAAGACGGCATACGAGATATTACTCGTACGGTAGCAGAGACTTGGTCT
APJR3-R26	CAAGCAGAAGACGGCATACGAGAT	TCCGGAGA	TACGGTAGCAGAGACTTGGTCT	CAAGCAGAAGACGGCATACGAGATTCCGGAGATACGGTAGCAGAGACTTGGTCT
APJR3-R27	CAAGCAGAAGACGGCATACGAGAT	CGCTCATT	TACGGTAGCAGAGACTTGGTCT	CAAGCAGAAGACGGCATACGAGATCGCTCATTTACGGTAGCAGAGACTTGGTCT
APJR3-R28	CAAGCAGAAGACGGCATACGAGAT	GAGATTCC	TACGGTAGCAGAGACTTGGTCT	CAAGCAGAAGACGGCATACGAGATGAGATTCCTACGGTAGCAGAGACTTGGTCT
APJR3-R29	CAAGCAGAAGACGGCATACGAGAT	ATTCAGAA	TACGGTAGCAGAGACTTGGTCT	CAAGCAGAAGACGGCATACGAGATATTCAGAATACGGTAGCAGAGACTTGGTCT
APJR3-R30	CAAGCAGAAGACGGCATACGAGAT	GAATTCGT	TACGGTAGCAGAGACTTGGTCT	CAAGCAGAAGACGGCATACGAGATGAATTCGTTACGGTAGCAGAGACTTGGTCT
APJR3-R31	CAAGCAGAAGACGGCATACGAGAT	CTGAAGCT	TACGGTAGCAGAGACTTGGTCT	CAAGCAGAAGACGGCATACGAGATCTGAAGCTTACGGTAGCAGAGACTTGGTCT
APJR3-R32	CAAGCAGAAGACGGCATACGAGAT	TAATGCGC	TACGGTAGCAGAGACTTGGTCT	CAAGCAGAAGACGGCATACGAGATTAATGCGCTACGGTAGCAGAGACTTGGTCT
APJR3-R33	CAAGCAGAAGACGGCATACGAGAT	CGGCTATG	TACGGTAGCAGAGACTTGGTCT	CAAGCAGAAGACGGCATACGAGATCGGCTATGTACGGTAGCAGAGACTTGGTCT
APJR3-R34	CAAGCAGAAGACGGCATACGAGAT	TCCGCGAA	TACGGTAGCAGAGACTTGGTCT	CAAGCAGAAGACGGCATACGAGATTCCGCGAATACGGTAGCAGAGACTTGGTCT
APJR3-R35	CAAGCAGAAGACGGCATACGAGAT	TCTCGCGC	TACGGTAGCAGAGACTTGGTCT	CAAGCAGAAGACGGCATACGAGATTCTCGCGCTACGGTAGCAGAGACTTGGTCT
APJR3-R36	CAAGCAGAAGACGGCATACGAGAT	AGCGATAG	TACGGTAGCAGAGACTTGGTCT	CAAGCAGAAGACGGCATACGAGATAGCGATAGTACGGTAGCAGAGACTTGGTCT
APJR3-R37	CAAGCAGAAGACGGCATACGAGAT	ATCTCAGG	TACGGTAGCAGAGACTTGGTCT	CAAGCAGAAGACGGCATACGAGATATCTCAGGTACGGTAGCAGAGACTTGGTCT
APJR3-R38	CAAGCAGAAGACGGCATACGAGAT	ACTCGCTA	TACGGTAGCAGAGACTTGGTCT	CAAGCAGAAGACGGCATACGAGATACTCGCTATACGGTAGCAGAGACTTGGTCT
APJR3-R39	CAAGCAGAAGACGGCATACGAGAT	GGAGCTAC	TACGGTAGCAGAGACTTGGTCT	CAAGCAGAAGACGGCATACGAGATGGAGCTACTACGGTAGCAGAGACTTGGTCT
APJR3-R40	CAAGCAGAAGACGGCATACGAGAT	GCGTAGTA	TACGGTAGCAGAGACTTGGTCT	CAAGCAGAAGACGGCATACGAGATGCGTAGTATACGGTAGCAGAGACTTGGTCT
APJR3-R41	CAAGCAGAAGACGGCATACGAGAT	CGGAGCCT	TACGGTAGCAGAGACTTGGTCT	CAAGCAGAAGACGGCATACGAGATCGGAGCCTTACGGTAGCAGAGACTTGGTCT
APJR3-R42	CAAGCAGAAGACGGCATACGAGAT	TACGCTGC	TACGGTAGCAGAGACTTGGTCT	CAAGCAGAAGACGGCATACGAGATTACGCTGCTACGGTAGCAGAGACTTGGTCT
APJR3-R43	CAAGCAGAAGACGGCATACGAGAT	ATGCGCAG	TACGGTAGCAGAGACTTGGTCT	CAAGCAGAAGACGGCATACGAGATATGCGCAGTACGGTAGCAGAGACTTGGTCT
APJR3-R44	CAAGCAGAAGACGGCATACGAGAT	TAGCGCTC	TACGGTAGCAGAGACTTGGTCT	CAAGCAGAAGACGGCATACGAGATTAGCGCTCTACGGTAGCAGAGACTTGGTCT
APJR3-R45	CAAGCAGAAGACGGCATACGAGAT	ACTGAGCG	TACGGTAGCAGAGACTTGGTCT	CAAGCAGAAGACGGCATACGAGATACTGAGCGTACGGTAGCAGAGACTTGGTCT
APJR3-R46	CAAGCAGAAGACGGCATACGAGAT	CCTAAGAC	TACGGTAGCAGAGACTTGGTCT	CAAGCAGAAGACGGCATACGAGATCCTAAGACTACGGTAGCAGAGACTTGGTCT
APJR3-R47	CAAGCAGAAGACGGCATACGAGAT	CGATCAGT	TACGGTAGCAGAGACTTGGTCT	CAAGCAGAAGACGGCATACGAGATCGATCAGTTACGGTAGCAGAGACTTGGTCT
APJR3-R48	CAAGCAGAAGACGGCATACGAGAT	TGCAGCTA	TACGGTAGCAGAGACTTGGTCT	CAAGCAGAAGACGGCATACGAGATTGCAGCTATACGGTAGCAGAGACTTGGTCT
APJR3-R49	CAAGCAGAAGACGGCATACGAGAT	TCGACGTC	TACGGTAGCAGAGACTTGGTCT	CAAGCAGAAGACGGCATACGAGATTCGACGTCTACGGTAGCAGAGACTTGGTCT

## Sheet: Supplementary Table 2
Supplementary Table 2. Amplification success of low-biomass samples via 1-Step and 2-Step PCR library preparation methods
Sample Index	1-Step PCR	2-Step PCR	2-Step Improvement?	Included in analysis?	Subject Age	Log Starting Quantity
305033	0	0	No	No	51	6.042
305037	0	0	No	No	49	6.699
305038	0	0	No	No	60	5.982
305045	0	0	No	No	42	5.85
305090	0	0	No	No	58	NA
305110	0	0	No	No	39	NA
305112	0	0	No	No	57	NA
305114	0	0	No	No	42	2.174
305025	0	1	Yes	No	58	NA
305026	0	1	Yes	No	38	6.229
305027	0	1	Yes	No	53	3.448
305036	0	1	Yes	No	49	6.211
305039	0	1	Yes	No	56	9.799
305042	0	1	Yes	No	52	6
305044	0	1	Yes	No	47	NA
305048	0	1	Yes	No	60	NA
305065	0	1	Yes	No	46	5.163
305073	0	1	Yes	No	59	NA
305078	0	1	Yes	No	62	3.346
305080	0	1	Yes	No	51	NA
305081	0	1	Yes	No	54	5.28
305085	0	1	Yes	No	57	NA
305086	0	1	Yes	No	43	4.027
305087	0	1	Yes	No	47	4.849
305088	0	1	Yes	No	47	6.384
305091	0	1	Yes	No	61	6.111
305094	0	1	Yes	No	56	NA
305095	0	1	Yes	No	62	NA
305100	0	1	Yes	No	53	6.778
305113	0	1	Yes	No	55	5.546
305115	0	1	Yes	No	56	NA
305117	0	1	Yes	No	45	5.159
305032	0	1	Yes	No	43	5.137
305035	0	1	Yes	No	41	5.454
305041	0	1	Yes	No	48	6.237
305069	0	1	Yes	No	55	6.461
305070	0	1	Yes	No	55	5.794
305101	0	1	Yes	No	48	4.935
305105	0	1	Yes	No	48	5.16
305106	0	1	Yes	No	49	5.593
305108	0	1	Yes	No	46	5.824
305111	0	1	Yes	No	60	4.396
305107	1	0	No	No	45	2.096
305043	1	1	No	No	49	6.531
305046	1	1	No	No	53	5.051
305047	1	1	No	No	51	5.845
305049	1	1	No	No	42	5.625
305063	1	1	No	No	55	5.125
305064	1	1	No	No	39	6.22
305076	1	1	No	Yes	38	NA
305079	1	1	No	Yes	50	6.249
305082	1	1	No	No	44	7.789
305083	1	1	No	No	38	6.606
305084	1	1	No	No	49	6.841
305092	1	1	No	No	48	6.186
305093	1	1	No	No	38	5.088
305099	1	1	No	No	44	5.357
305103	1	1	No	No	52	6.205
305109	1	1	No	No	46	5.223
305116	1	1	No	No	50	7.108
305028	1	1	No	Yes	51	5.114
305029	1	1	No	Yes	46	7.097
305030	1	1	No	Yes	48	4.99
305031	1	1	No	Yes	50	5.243
305034	1	1	No	Yes	39	5.4
305040	1	1	No	Yes	43	6.798
305050	1	1	No	Yes	47	7.22
305051	1	1	No	Yes	56	5.367
305052	1	1	No	Yes	42	6.429
305053	1	1	No	Yes	46	5.321
305054	1	1	No	Yes	44	6.652
305056	1	1	No	Yes	48	7.069
305057	1	1	No	Yes	56	5.002
305058	1	1	No	Yes	37	6.669
305059	1	1	No	Yes	42	6.34
305060	1	1	No	Yes	41	6.859
305061	1	1	No	Yes	44	6.918
305062	1	1	No	Yes	45	6.629
305066	1	1	No	Yes	47	6.181
305067	1	1	No	Yes	49	5.894
305068	1	1	No	Yes	51	5.446
305071	1	1	No	Yes	48	6.316
305072	1	1	No	Yes	38	6.304
305074	1	1	No	Yes	54	3.974
305075	1	1	No	Yes	48	5.826
305077	1	1	No	Yes	46	6.001
305089	1	1	No	Yes	51	6.223
305096	1	1	No	Yes	56	4.394
305097	1	1	No	Yes	51	6.179
305098	1	1	No	Yes	47	6.448
305102	1	1	No	Yes	45	5.314
305104	1	1	No	Yes	56	5.824

## Sheet: Supplementary Table 3
Supplemental Table 3. Raw read count table for samples prepared by either 1-Step MiSeq, 2-Step Miseq, or 2-Step HiSeq library preparation and sequencing methods.
full_label	type	sampleID	Lactobacillus_crispatus	Lactobacillus_iners	Lactobacillus_jensenii	Lactobacillus_gasseri	g_Streptococcus	Atopobium_vaginae	Lactobacillus_delbrueckii	Gardnerella_vaginalis	g_Bifidobacterium	Sneathia_sanguinegens	g_Alloscardovia	Prevotella_bivia	g_Finegoldia	g_Megasphaera	g_Peptoniphilus	Prevotella_timonensis	g_Gemella	Lactobacillus_reuteri	g_Fastidiosipila	BVAB1	g_Anaerococcus	g_Senegalimassilia	g_Aerococcus	g_Parvimonas	g_Fusobacterium	Prevotella_amnii	g_Veillonella	BVAB_TM7	g_Dialister	g_Enterococcus	Prevotella_colorans	g_Peptostreptococcus	g_Staphylococcus	g_Campylobacter	Prevotella_disiens	g_Ureaplasma	Lactobacillus_paracasei_Lactobacillus_rhamnosus	Prevotella_histicola	g_Howardella	Atopobium_parvulum	g_Prevotella	Lactobacillus_coleohominis	g_Ezakiella	g_Moryella	d_Eukaryota	g_Clostridium_sensu_stricto_1	g_Varibaculum
305025.2-Step MiSeq	2-Step MiSeq	305025	0	0	0	0	38	0	0	0	0	0	62	0	645	0	1244	1876	0	0	0	0	2303	0	0	0	0	0	0	0	269	0	0	0	7	0	0	0	0	0	15	0	0	0	401	0	74	0	237
305025.2-Step HiSeq	2-Step HiSeq	305025	7	0	0	0	11	0	0	0	0	0	18	0	71	0	123	241	0	0	0	0	256	0	0	0	0	0	0	0	27	0	0	0	0	0	0	0	0	0	0	0	0	0	42	0	0	0	29
305026.2-Step HiSeq	2-Step HiSeq	305026	13613	15	37	0	0	0	0	0	0	0	0	0	3	0	0	0	0	100	0	0	0	0	0	0	0	0	0	0	0	0	0	0	0	0	0	0	0	0	0	0	0	0	0	0	0	0	0
305026.2-Step MiSeq	2-Step MiSeq	305026	17737	17	67	0	0	0	0	0	0	0	0	0	26	0	6	6	0	194	0	0	7	0	0	0	0	0	0	0	0	0	0	0	0	0	0	0	0	0	0	0	0	0	0	0	94	0	0
305027.2-Step HiSeq	2-Step HiSeq	305027	9	5	0	0	66	0	0	0	0	0	0	11	11	0	63	195	0	0	0	0	364	0	8	0	0	0	0	0	31	0	0	0	0	61	0	0	0	0	0	0	0	0	19	0	0	0	59
305027.2-Step MiSeq	2-Step MiSeq	305027	16	0	0	0	1122	0	0	0	0	0	0	120	92	0	987	2710	0	0	7	0	4587	0	84	0	0	0	0	0	311	0	0	0	13	882	0	0	0	0	0	0	0	0	227	0	56	0	656
305028.1-Step MiSeq	1-Step MiSeq	305028	3924	25	0	0	0	0	0	0	0	0	0	0	0	0	0	0	0	18	0	0	0	0	0	0	0	0	0	0	0	0	0	0	0	0	0	0	0	0	0	0	0	0	0	0	0	0	0
305028.2-Step MiSeq	2-Step MiSeq	305028	11853	0	0	20	7	0	0	0	0	0	0	0	0	0	0	0	0	45	0	0	0	0	0	0	0	0	0	0	0	0	0	0	0	0	0	0	0	0	0	0	0	0	0	0	3	0	0
305028.2-Step HiSeq	2-Step HiSeq	305028	20444	0	0	27	4	0	0	0	0	0	0	0	0	0	0	0	0	67	0	0	0	0	0	0	0	0	0	0	0	0	0	0	0	0	0	0	0	0	0	0	0	0	0	0	0	0	0
305029.2-Step MiSeq	2-Step MiSeq	305029	20836	0	67	0	0	0	0	0	0	0	0	0	4	0	0	5	0	0	0	0	0	0	0	0	0	0	0	0	0	0	0	0	0	0	0	0	0	0	0	0	0	5	0	0	17	0	0
305029.1-Step MiSeq	1-Step MiSeq	305029	42733	12	95	0	0	0	0	0	0	0	0	0	0	0	0	0	0	0	0	0	0	0	0	0	0	0	0	0	0	0	0	0	0	0	0	0	0	0	0	0	0	0	0	0	0	0	0
305029.2-Step HiSeq	2-Step HiSeq	305029	103211	0	228	0	0	0	0	0	0	0	0	0	0	0	0	0	0	0	0	0	0	0	0	0	0	0	0	0	0	0	0	0	0	0	0	0	0	0	0	0	0	19	0	0	3	0	0
305030.2-Step MiSeq	2-Step MiSeq	305030	11456	0	0	627	0	0	0	0	0	0	0	49	57	0	56	11	0	48	0	0	172	0	0	0	0	0	3	0	0	0	0	0	4	6	15	70	0	0	0	0	0	0	6	0	24	36	0
305030.1-Step MiSeq	1-Step MiSeq	305030	21266	0	0	1089	0	0	0	0	0	0	0	0	33	0	26	4	0	82	0	0	64	0	0	0	0	0	0	0	10	0	0	0	0	4	8	14	0	0	0	0	0	0	3	0	0	27	0
305030.2-Step HiSeq	2-Step HiSeq	305030	32727	5	0	1645	0	0	0	0	0	0	0	29	39	0	60	15	0	107	0	0	114	0	0	0	0	0	2	0	15	0	0	0	0	0	0	62	0	0	5	0	0	0	3	0	0	46	0
305031.2-Step MiSeq	2-Step MiSeq	305031	4773	11299	0	0	0	0	0	7	0	0	0	0	0	0	0	0	0	31	0	0	0	0	0	0	0	0	0	0	0	0	0	0	0	0	0	0	0	0	0	0	0	0	0	0	28	0	0
305031.2-Step HiSeq	2-Step HiSeq	305031	7090	18296	0	0	0	0	0	5	0	0	0	0	0	0	0	0	0	22	0	0	0	0	0	0	0	0	0	0	0	0	0	0	0	0	0	0	0	0	0	0	0	0	0	0	0	0	0
305031.1-Step MiSeq	1-Step MiSeq	305031	10855	22719	0	0	0	0	0	12	0	0	0	0	0	0	0	0	0	63	0	0	0	0	0	0	0	0	0	0	0	0	0	0	0	0	0	0	0	0	0	0	0	0	0	0	0	0	0
305032.2-Step MiSeq	2-Step MiSeq	305032	19872	0	126	0	0	0	0	0	0	0	0	0	0	0	0	0	0	0	0	0	0	0	0	0	0	0	0	0	0	0	0	0	0	0	0	0	0	0	0	0	0	0	0	0	20	0	0
305032.2-Step HiSeq	2-Step HiSeq	305032	42806	0	254	0	0	0	0	0	0	0	0	0	0	0	0	0	0	0	0	0	0	0	0	0	0	0	0	0	0	0	0	0	0	0	0	0	0	0	0	0	0	0	0	0	4	0	0
305034.2-Step MiSeq	2-Step MiSeq	305034	17659	870	1120	59	0	0	0	119	0	0	0	0	0	0	0	0	0	105	0	0	3	0	0	0	0	0	0	0	0	0	0	0	0	0	0	223	0	0	0	0	0	0	0	0	114	0	0
305034.2-Step HiSeq	2-Step HiSeq	305034	30552	1152	1520	109	0	0	0	68	0	0	0	0	2	0	0	0	0	110	0	0	0	0	0	0	0	0	0	0	0	0	0	0	0	0	0	115	0	0	0	0	0	0	0	0	15	0	0
305034.1-Step MiSeq	1-Step MiSeq	305034	36419	964	1716	84	0	0	0	55	0	0	0	0	0	0	0	0	0	65	0	0	0	0	0	0	0	0	0	0	0	0	0	0	0	0	0	32	0	0	0	0	0	0	0	0	0	0	0
305035.2-Step MiSeq	2-Step MiSeq	305035	5	6	0	0	1642	0	0	0	75	0	10211	663	185	0	70	0	0	0	0	0	71	0	0	0	0	0	0	0	68	0	0	0	0	0	0	0	0	0	238	0	0	0	0	0	108	0	0
305035.2-Step HiSeq	2-Step HiSeq	305035	12	0	0	0	1611	0	0	0	134	0	19109	643	201	0	50	0	0	0	0	0	67	0	0	0	0	0	0	0	92	0	0	0	2	0	0	0	0	0	301	0	0	0	0	0	27	0	0
305036.2-Step MiSeq	2-Step MiSeq	305036	0	3	0	0	0	5993	0	7787	0	0	0	0	5	0	0	3	0	0	0	0	0	0	0	0	2	0	0	0	0	0	0	0	0	0	0	172	0	0	0	0	0	0	0	0	0	0	0
305036.2-Step HiSeq	2-Step HiSeq	305036	0	7	6	0	0	12623	0	19740	0	0	0	0	6	0	0	0	0	0	0	0	0	0	0	0	3	0	0	0	0	0	0	0	0	0	0	102	0	0	0	0	0	0	0	0	0	0	0
305039.2-Step HiSeq	2-Step HiSeq	305039	658	0	0	30	0	0	0	250	0	0	0	0	29	0	0	0	0	12	0	0	0	0	0	0	0	0	0	0	0	0	0	0	11	0	0	0	0	0	0	0	0	0	0	0	0	0	0
305039.2-Step MiSeq	2-Step MiSeq	305039	6657	16	0	311	14	0	0	2652	0	0	0	4	340	0	13	0	3	111	0	0	41	0	0	0	0	0	0	0	5	9	0	0	90	12	0	0	0	0	0	0	0	0	0	0	113	0	0
305040.1-Step MiSeq	1-Step MiSeq	305040	0	1084	0	0	0	0	0	0	0	0	0	28	0	0	0	0	0	0	0	0	0	0	0	0	0	0	0	0	0	0	0	0	0	0	0	0	2	0	0	0	0	0	0	0	0	0	0
305040.2-Step MiSeq	2-Step MiSeq	305040	0	17567	0	0	0	0	0	82	0	3	0	0	0	0	0	0	0	0	0	0	0	0	11	0	0	0	0	0	0	0	0	0	0	0	0	653	0	0	0	0	0	0	0	0	7	0	0
305040.2-Step HiSeq	2-Step HiSeq	305040	10	85696	0	0	0	0	0	115	0	0	0	0	0	0	0	0	0	0	0	0	0	0	10	0	0	0	0	0	0	0	0	0	0	0	0	704	0	0	0	0	0	0	0	0	0	0	0
305041.2-Step MiSeq	2-Step MiSeq	305041	15	1130	15	0	44	2056	0	4375	0	0	0	3904	504	0	390	93	1914	0	0	0	268	709	0	0	0	0	0	0	273	0	9	0	0	0	0	30	0	0	8	0	0	0	0	0	10	0	0
305041.2-Step HiSeq	2-Step HiSeq	305041	43	6297	80	0	331	17252	0	34859	0	0	0	18280	2494	0	1976	359	11511	0	0	0	1235	6577	0	0	11	0	0	0	1865	0	49	0	0	0	0	110	0	0	98	20	0	0	0	0	10	0	0
305042.2-Step HiSeq	2-Step HiSeq	305042	181	4584	0	0	0	0	0	0	0	0	0	0	12	0	9	0	0	0	0	0	5	0	0	0	0	0	0	0	11	0	0	0	0	0	0	0	0	0	4	0	0	0	0	0	0	0	0
305042.2-Step MiSeq	2-Step MiSeq	305042	604	13386	0	0	0	0	0	0	0	0	0	0	74	0	51	10	0	0	0	0	55	0	0	0	0	0	0	0	25	8	0	0	5	0	0	0	0	0	21	0	0	0	0	0	97	0	0
305043.1-Step MiSeq	1-Step MiSeq	305043	0	0	0	3	0	0	0	0	0	0	0	0	0	0	0	0	0	0	0	0	0	0	0	0	0	0	0	0	0	0	0	0	0	0	0	0	0	0	0	0	0	0	0	0	0	0	0
305043.2-Step MiSeq	2-Step MiSeq	305043	9664	0	3825	0	0	0	0	0	0	0	0	0	0	0	0	0	0	0	0	0	0	0	0	0	0	0	0	0	0	0	0	0	0	0	0	0	0	0	0	0	0	0	0	0	94	191	0
305043.2-Step HiSeq	2-Step HiSeq	305043	50214	0	19906	0	0	0	0	0	0	0	0	0	0	0	0	0	0	6	0	0	0	0	0	0	0	0	0	0	0	0	0	0	0	0	0	0	0	0	0	0	0	0	0	0	4	225	0
305044.2-Step HiSeq	2-Step HiSeq	305044	0	0	0	520	88	0	0	0	474	0	0	0	8	0	0	4	0	0	0	0	0	0	0	0	0	0	0	0	11	0	0	0	0	0	0	0	0	0	7	0	0	0	0	0	0	0	0
305044.2-Step MiSeq	2-Step MiSeq	305044	0	4	0	3073	464	0	0	0	2565	0	0	0	57	0	11	12	0	0	0	0	0	0	0	0	0	0	0	0	51	0	0	3	4	0	0	0	0	0	33	0	0	0	0	0	25	0	0
305046.1-Step MiSeq	1-Step MiSeq	305046	0	2	0	0	0	0	0	0	0	0	0	0	0	0	0	0	0	0	0	0	0	0	0	0	0	0	0	0	0	0	0	0	0	0	0	0	0	0	0	0	0	0	0	0	0	0	0
305046.2-Step MiSeq	2-Step MiSeq	305046	0	18931	0	0	22	0	0	0	0	0	0	0	12	0	0	0	0	0	0	0	0	0	0	0	0	0	0	0	0	0	0	0	11	0	0	0	0	0	0	0	0	0	0	0	25	0	0
305046.2-Step HiSeq	2-Step HiSeq	305046	5	24150	0	0	17	0	0	0	0	0	0	0	8	0	4	0	0	0	0	0	0	0	0	0	0	0	0	0	0	0	0	0	12	0	0	0	0	0	0	0	0	0	0	0	0	0	0
305047.1-Step MiSeq	1-Step MiSeq	305047	0	0	0	0	0	0	0	0	0	0	0	0	0	0	0	0	0	0	0	0	0	0	0	0	0	0	0	0	0	0	0	0	0	0	0	0	0	0	0	0	0	0	0	0	0	0	0
305047.2-Step MiSeq	2-Step MiSeq	305047	279	17545	0	0	75	0	0	74	0	0	0	0	40	0	21	11	12	0	0	0	43	0	0	0	33	0	0	0	3	0	0	0	188	3	0	0	0	0	2	0	0	271	28	0	52	0	0
305047.2-Step HiSeq	2-Step HiSeq	305047	648	51366	0	0	80	0	0	72	0	0	0	0	33	0	11	8	18	0	0	0	32	0	0	0	33	0	0	0	0	0	0	0	200	0	0	0	0	0	3	0	0	389	11	3	0	0	0
305048.2-Step MiSeq	2-Step MiSeq	305048	0	0	0	877	2435	0	0	0	109	0	0	0	10	0	4	0	0	0	0	0	17	0	0	0	0	0	0	0	0	792	0	0	113	0	0	0	0	0	0	0	0	0	0	0	76	0	0
305048.2-Step HiSeq	2-Step HiSeq	305048	9	0	0	521	1481	0	0	0	82	0	0	0	0	0	0	0	0	0	0	0	11	0	0	0	0	0	0	0	0	556	0	0	73	0	0	0	0	0	0	0	0	0	0	0	3	0	0
305049.1-Step MiSeq	1-Step MiSeq	305049	0	0	0	0	0	0	0	0	0	0	0	0	0	0	0	0	0	0	0	0	0	0	0	0	0	0	0	0	0	0	0	0	0	0	0	0	0	0	0	0	0	0	0	0	0	0	0
305049.2-Step MiSeq	2-Step MiSeq	305049	4	0	0	0	3101	0	0	0	814	0	0	0	141	0	542	2742	0	0	10	0	1294	0	0	42	3175	0	1365	0	247	0	10	0	0	819	0	19	0	0	11	282	0	0	95	803	0	0	16
305049.2-Step HiSeq	2-Step HiSeq	305049	19	7	0	0	3690	0	0	0	1733	0	0	0	307	0	975	6005	0	0	13	0	2312	9	0	64	7347	0	2783	0	539	0	14	0	0	1241	0	44	0	0	14	569	0	0	148	1207	0	3	26
305050.1-Step MiSeq	1-Step MiSeq	305050	15037	2240	0	0	0	0	0	0	0	0	0	0	0	0	0	0	0	0	3	0	0	0	0	0	0	0	0	0	0	0	0	0	0	0	0	0	0	0	0	0	0	0	0	0	0	0	0
305050.2-Step MiSeq	2-Step MiSeq	305050	15749	3242	0	0	0	0	0	0	0	0	0	0	0	0	0	0	0	88	0	0	0	0	0	0	0	0	0	0	0	0	0	0	0	0	0	0	0	0	0	0	0	0	0	0	15	0	0
305050.2-Step HiSeq	2-Step HiSeq	305050	77556	17486	0	0	0	0	0	0	0	0	0	0	2	0	0	0	0	310	0	0	0	0	0	0	0	0	0	0	0	0	0	0	0	0	0	0	0	0	0	0	0	0	0	0	2	0	0
305051.2-Step MiSeq	2-Step MiSeq	305051	0	6021	0	312	270	0	0	7	0	0	0	0	403	0	497	329	0	65	0	0	503	0	0	0	20	0	0	0	140	0	0	0	0	6	20	0	0	0	0	0	0	0	0	0	24	0	10
305051.1-Step MiSeq	1-Step MiSeq	305051	5	2393	0	128	121	0	0	0	0	0	0	0	149	0	207	71	0	18	0	0	196	0	0	0	0	0	0	0	84	0	0	0	0	0	0	0	0	0	0	0	0	0	5	0	0	0	0
305051.2-Step HiSeq	2-Step HiSeq	305051	7	38321	0	1939	1283	0	0	16	0	0	0	0	1335	0	1917	1097	0	319	0	0	1458	0	0	0	64	0	72	0	724	0	0	0	0	23	39	0	0	0	0	0	0	0	5	0	11	0	66
305052.2-Step MiSeq	2-Step MiSeq	305052	0	0	0	0	1685	0	6668	0	1423	0	0	0	0	0	0	0	0	8	0	0	0	0	0	0	0	0	0	0	14	565	0	0	472	0	0	0	64	0	8	0	0	0	0	0	45	0	0
305052.2-Step HiSeq	2-Step HiSeq	305052	0	8	0	0	11142	0	55265	0	9837	0	0	0	15	0	0	0	0	37	0	0	0	0	0	0	0	0	0	0	146	4475	0	0	3060	0	0	0	548	0	40	0	0	0	0	0	12	0	0
305052.1-Step MiSeq	1-Step MiSeq	305052	8	0	0	0	1294	0	8470	0	676	0	0	0	0	0	0	0	0	0	0	0	0	0	0	0	0	0	0	0	5	543	0	0	147	0	0	0	32	0	0	0	0	0	0	0	0	0	0
305053.1-Step MiSeq	1-Step MiSeq	305053	0	0	4156	658	0	0	0	0	0	0	0	0	0	0	0	0	0	69	0	0	0	0	0	0	0	0	0	0	0	5	0	0	3	0	0	0	0	2	0	0	0	0	0	0	0	0	0
305053.2-Step MiSeq	2-Step MiSeq	305053	0	0	7230	1842	11	0	0	0	0	0	0	0	2	0	0	0	0	428	0	0	0	0	0	0	0	0	0	0	0	3	0	0	25	0	0	0	0	0	0	0	0	0	0	0	101	0	0
305053.2-Step HiSeq	2-Step HiSeq	305053	0	0	31893	7282	12	0	0	0	0	0	0	0	0	0	2	0	0	1274	0	0	0	0	0	0	0	0	0	0	0	28	0	0	51	0	0	0	0	0	0	0	0	0	0	0	9	0	0
305054.1-Step MiSeq	1-Step MiSeq	305054	0	1803	0	0	10	2762	0	2563	0	789	0	53	681	1683	1455	1369	0	0	996	82	494	29	15	653	85	0	0	393	679	0	46	902	0	9	336	0	0	0	16	0	0	0	192	157	0	0	0
305054.2-Step MiSeq	2-Step MiSeq	305054	6	943	0	0	6	1023	0	611	0	748	0	0	365	796	643	1064	0	0	427	79	224	36	5	352	103	0	0	270	332	0	30	549	0	7	264	0	0	0	8	0	0	0	76	43	0	0	0
305054.2-Step HiSeq	2-Step HiSeq	305054	9	13020	0	0	65	15440	0	15005	0	8226	0	388	3745	11171	7903	11843	0	0	5388	832	2624	486	110	3892	1102	0	0	3146	5045	0	397	7510	0	62	3029	0	0	0	82	0	0	0	1154	779	0	0	0
305056.1-Step MiSeq	1-Step MiSeq	305056	4179	3486	70	81	4	0	0	0	0	0	0	0	2	0	0	0	0	93	0	0	0	0	0	0	0	0	0	0	0	0	0	0	0	0	0	0	0	0	0	0	0	41	0	0	0	32	0
305056.2-Step MiSeq	2-Step MiSeq	305056	7736	6695	147	136	14	0	0	0	3	0	0	0	16	0	7	0	0	142	0	0	5	0	0	0	0	0	0	0	3	0	0	0	0	0	0	0	0	0	0	0	0	76	0	0	0	224	0
305056.2-Step HiSeq	2-Step HiSeq	305056	57443	47993	1093	1028	62	0	0	0	35	0	0	0	31	0	11	0	0	1057	0	0	16	0	0	0	0	0	4	0	6	0	0	21	0	0	0	0	0	0	6	0	0	608	0	0	0	707	0
305057.1-Step MiSeq	1-Step MiSeq	305057	793	907	0	0	0	0	0	0	0	0	0	0	0	0	0	0	0	0	0	0	0	0	0	0	0	0	0	0	0	0	0	0	0	0	0	0	0	0	0	0	0	0	0	0	0	0	0
305057.2-Step MiSeq	2-Step MiSeq	305057	5010	7316	0	0	0	0	0	0	2	0	0	0	0	0	0	0	0	11	0	0	4	0	0	0	0	0	0	0	0	0	0	0	0	0	0	5	0	0	0	3	0	0	0	0	18	0	0
305057.2-Step HiSeq	2-Step HiSeq	305057	9160	12162	0	0	0	0	0	0	0	0	0	0	0	0	0	0	0	22	0	0	0	0	0	0	0	0	0	0	0	0	0	0	0	0	0	5	0	0	0	0	0	0	0	0	0	0	0
305058.2-Step MiSeq	2-Step MiSeq	305058	0	16663	0	0	0	0	0	0	0	0	0	0	4	0	0	0	0	0	0	0	0	0	0	0	0	0	0	0	0	0	0	0	6	0	0	0	0	0	0	0	0	0	0	0	8	0	0
305058.1-Step MiSeq	1-Step MiSeq	305058	5	16117	0	0	0	0	0	0	0	0	0	0	0	0	0	0	0	0	0	0	0	0	0	0	0	0	0	0	0	0	0	0	0	0	0	0	0	0	0	0	0	0	4	0	0	0	0
305058.2-Step HiSeq	2-Step HiSeq	305058	10	69572	0	0	0	0	0	0	0	0	0	0	10	0	0	0	0	0	0	0	0	0	0	0	0	0	0	0	0	0	0	0	38	0	0	9	0	0	0	0	0	0	0	0	0	0	0
305059.1-Step MiSeq	1-Step MiSeq	305059	0	0	0	0	103	0	0	0	4674	0	621	0	73	0	17	0	10	0	0	0	122	0	0	0	0	0	0	0	26	35	0	0	69	0	0	0	153	0	28	244	0	0	0	0	0	0	0
305059.2-Step MiSeq	2-Step MiSeq	305059	0	0	0	0	986	0	0	0	4852	0	1157	0	987	0	98	0	66	0	0	0	1319	0	0	0	0	0	0	0	440	215	0	0	827	0	12	0	1041	0	314	1537	0	0	0	0	97	0	0
305059.2-Step HiSeq	2-Step HiSeq	305059	16	3	0	0	2648	0	0	0	31178	0	7968	0	2346	0	211	0	215	0	0	0	2967	0	0	0	0	0	28	0	1365	653	0	0	2619	0	20	0	3750	0	911	5332	0	0	0	0	26	0	7
305060.2-Step MiSeq	2-Step MiSeq	305060	10365	456	264	110	0	0	0	306	0	0	0	55	30	0	10	0	0	66	0	0	9	0	0	0	0	0	0	0	13	0	0	8	0	0	0	284	0	0	0	0	0	0	0	0	36	0	0
305060.1-Step MiSeq	1-Step MiSeq	305060	13463	426	293	96	0	0	0	48	0	0	0	17	0	0	0	0	0	64	0	0	0	0	0	0	0	0	0	0	0	0	0	0	0	0	0	17	0	0	0	0	0	0	0	0	0	0	0
305060.2-Step HiSeq	2-Step HiSeq	305060	68777	2751	1632	600	7	0	0	1223	48	0	0	148	130	0	51	10	0	285	0	0	27	0	0	0	0	0	6	0	47	0	0	20	4	2	12	1139	0	0	0	0	0	25	8	0	5	0	0
305061.1-Step MiSeq	1-Step MiSeq	305061	0	179	0	0	0	500	0	968	0	1904	0	606	0	0	27	62	262	0	18	0	34	161	149	62	0	0	0	0	50	0	0	0	0	0	13	0	0	0	0	0	0	0	0	0	0	0	0
305061.2-Step MiSeq	2-Step MiSeq	305061	4	711	0	0	0	724	0	2154	0	3458	0	2006	0	0	84	239	1137	0	89	0	229	962	659	208	0	0	0	0	267	0	20	0	0	0	90	0	0	0	3	0	0	0	0	0	0	0	0
305061.2-Step HiSeq	2-Step HiSeq	305061	16	7072	0	0	4	7527	0	23543	36	32140	0	21497	3	0	778	2495	10630	0	689	0	1657	11296	6010	1878	0	0	0	0	2619	0	242	0	0	0	1041	10	0	0	31	0	0	0	4	0	0	0	0
305062.1-Step MiSeq	1-Step MiSeq	305062	0	0	0	0	0	1275	0	309	0	1994	0	0	0	203	53	19	0	0	593	0	42	48	0	118	0	305	0	0	32	0	0	30	0	0	8	0	0	0	0	0	4	0	0	237	0	0	0
305062.2-Step MiSeq	2-Step MiSeq	305062	9	0	0	0	0	1791	0	1273	0	4094	0	0	0	1221	256	302	2	0	2642	0	243	347	0	709	6	1816	0	0	147	0	0	133	0	0	50	0	0	0	4	0	23	0	0	633	0	0	0
305062.2-Step HiSeq	2-Step HiSeq	305062	10	15	0	0	0	15345	0	11102	0	27975	0	0	0	10074	1980	2233	44	0	22356	0	1628	3791	14	4711	54	15041	0	0	1574	0	38	1247	0	4	409	0	0	0	37	0	187	0	7	4650	4	0	0
305063.1-Step MiSeq	1-Step MiSeq	305063	0	53	0	0	0	0	0	0	0	0	0	0	0	0	0	0	0	0	0	0	0	0	0	0	0	0	0	0	0	0	0	0	0	0	0	0	0	0	0	0	0	0	0	0	0	0	0
305063.2-Step MiSeq	2-Step MiSeq	305063	0	15301	0	131	0	0	0	0	0	0	0	678	48	0	0	8	0	0	0	0	25	0	0	0	0	0	0	0	0	0	0	0	5	0	0	0	23	0	85	3	0	0	2	0	43	0	0
305063.2-Step HiSeq	2-Step HiSeq	305063	8	26767	0	194	0	0	0	0	0	0	0	614	38	0	2	12	0	0	0	0	35	0	0	0	0	0	0	0	0	0	0	0	12	0	0	0	18	0	92	3	0	0	0	0	4	0	0
305064.1-Step MiSeq	1-Step MiSeq	305064	24	0	0	0	76	0	0	0	0	0	0	0	0	0	0	0	0	0	0	0	0	0	0	0	0	0	0	0	0	0	0	0	0	0	0	0	0	0	0	0	0	0	0	0	0	0	0
305064.2-Step HiSeq	2-Step HiSeq	305064	702	1198	45	0	0	0	0	0	0	0	0	0	0	0	0	0	0	4	0	0	0	0	0	0	0	0	0	0	0	0	0	0	0	0	0	0	0	0	0	0	0	0	0	0	0	0	0
305064.2-Step MiSeq	2-Step MiSeq	305064	2725	4210	156	0	0	0	0	0	0	0	0	0	0	0	0	0	0	18	0	0	0	0	0	0	0	0	0	0	0	0	0	0	0	0	0	0	0	0	0	0	0	0	0	0	0	0	0
305065.2-Step HiSeq	2-Step HiSeq	305065	8830	0	1176	0	13	5	0	3024	0	0	0	0	22	0	5	0	0	0	0	0	5	0	24	0	0	0	5	0	9	0	0	0	0	0	0	0	0	0	3	0	0	0	0	0	0	0	0
305065.2-Step MiSeq	2-Step MiSeq	305065	9211	6	1086	0	12	0	0	3384	0	0	0	0	23	0	12	0	0	0	0	0	12	0	32	0	0	0	0	0	10	0	0	0	0	0	0	0	0	0	0	0	0	0	0	0	17	0	0
305066.1-Step MiSeq	1-Step MiSeq	305066	4320	5	0	0	0	0	0	0	0	0	0	0	0	0	0	0	0	0	0	0	0	0	0	0	0	0	0	0	0	0	0	0	0	0	0	0	0	0	0	0	0	0	0	0	0	0	0
305066.2-Step MiSeq	2-Step MiSeq	305066	17367	0	0	0	0	0	0	0	0	0	0	0	10	0	0	0	0	45	0	0	18	0	0	0	0	0	0	0	0	0	0	0	0	0	0	0	0	0	0	0	0	0	3	0	266	0	0
305066.2-Step HiSeq	2-Step HiSeq	305066	64154	6	0	0	0	0	0	0	0	0	0	0	5	0	0	0	0	81	0	0	5	0	0	0	0	0	0	0	0	0	0	0	0	0	0	0	0	0	0	0	0	0	0	0	8	0	0
305067.1-Step MiSeq	1-Step MiSeq	305067	4366	0	0	0	0	0	0	0	0	0	0	0	0	0	0	0	0	0	0	0	0	0	0	0	0	0	0	0	0	0	0	0	0	0	0	0	0	0	0	0	0	0	0	0	0	0	0
305067.2-Step MiSeq	2-Step MiSeq	305067	17757	0	0	0	0	0	0	0	0	0	0	0	0	0	0	0	0	0	0	0	0	0	0	0	0	0	0	0	0	0	0	0	0	0	0	0	0	0	0	0	0	0	0	0	16	0	0
305067.2-Step HiSeq	2-Step HiSeq	305067	39093	6	0	0	0	0	0	7	0	0	0	0	2	0	0	0	0	0	0	0	0	0	0	0	0	0	0	0	0	0	0	0	0	0	0	0	0	0	0	0	0	0	0	0	7	0	0
305068.1-Step MiSeq	1-Step MiSeq	305068	0	3728	5290	0	0	0	0	0	0	0	0	0	0	0	0	0	0	18	0	0	0	0	0	0	0	0	0	0	0	0	0	0	0	0	0	0	0	0	0	0	0	0	0	0	5	0	0
305068.2-Step MiSeq	2-Step MiSeq	305068	0	6901	7233	0	0	0	0	0	0	0	0	0	0	0	0	0	0	52	0	0	0	0	0	0	0	0	0	0	0	0	0	0	0	0	0	0	0	0	0	0	0	0	0	0	152	0	0
305068.2-Step HiSeq	2-Step HiSeq	305068	0	26445	32088	0	4	0	0	0	0	0	0	6	3	0	0	0	0	162	0	0	0	0	0	0	0	0	0	0	0	0	0	0	0	0	0	0	0	0	0	0	0	0	0	0	15	0	0
305069.2-Step MiSeq	2-Step MiSeq	305069	10257	0	0	0	0	0	0	0	0	0	0	0	0	0	181	740	0	686	53	0	1487	0	0	0	0	0	0	0	56	0	0	0	0	44	0	0	0	0	20	0	8	0	76	16	133	0	43
305069.2-Step HiSeq	2-Step HiSeq	305069	73736	10	0	0	10	5	0	6	0	0	0	0	5	0	465	1334	0	4861	5	0	3107	0	0	0	4	0	0	0	294	0	0	0	0	53	0	0	0	0	49	0	23	0	155	21	22	0	107
305070.2-Step MiSeq	2-Step MiSeq	305070	0	459	0	0	0	2108	0	4745	0	0	0	0	419	1734	515	2690	0	0	0	0	0	0	1439	0	0	0	0	0	212	0	539	0	0	0	0	48	0	0	42	0	0	0	0	0	20	0	0
305070.2-Step HiSeq	2-Step HiSeq	305070	16	1712	0	0	16	10297	0	30092	10	0	0	0	1208	7749	1611	9674	0	0	0	0	0	0	4356	0	0	0	0	0	809	0	1825	0	0	0	0	131	0	0	123	0	0	0	0	16	7	0	0
305071.1-Step MiSeq	1-Step MiSeq	305071	3518	0	283	0	24	0	0	0	2803	0	97	0	117	12	249	314	0	19	0	0	135	0	0	0	0	0	0	0	136	0	0	17	0	0	85	0	0	0	7	9	0	0	0	0	0	0	0
305071.2-Step MiSeq	2-Step MiSeq	305071	4422	0	306	0	39	0	0	0	2027	0	117	0	424	48	697	1961	0	25	0	0	460	0	0	0	0	0	0	0	400	0	0	59	0	0	485	24	0	0	17	15	0	0	0	0	11	0	20
305071.2-Step HiSeq	2-Step HiSeq	305071	62220	15	5264	0	455	0	0	0	31664	0	1569	0	4164	595	7076	20629	2	309	0	0	3917	0	0	0	0	0	49	0	4925	0	0	768	0	0	5168	258	0	0	197	173	0	0	0	0	19	0	236
305072.1-Step MiSeq	1-Step MiSeq	305072	0	0	0	0	0	177	0	592	0	61	0	0	0	229	22	12	0	0	337	0	0	32	10	21	0	18	0	0	35	0	79	0	0	0	0	0	0	0	0	0	0	0	0	0	0	0	0
305072.2-Step MiSeq	2-Step MiSeq	305072	0	0	0	0	0	1923	0	4949	0	2251	0	39	5	2071	316	354	0	0	2514	0	8	833	73	326	0	579	0	0	499	0	2480	0	0	0	0	43	0	0	0	0	231	0	0	0	4	0	0
305072.2-Step HiSeq	2-Step HiSeq	305072	11	17	0	0	0	11340	0	28101	0	6532	0	124	12	12452	1218	1167	0	0	13761	0	53	5954	571	1258	0	1797	0	0	2815	0	10063	0	0	0	0	144	0	0	0	0	646	0	0	0	0	0	0
305073.2-Step MiSeq	2-Step MiSeq	305073	0	0	0	0	296	0	0	14	0	0	7	0	2339	9	406	0	56	0	25	0	24	10	8	0	57	0	90	0	53	9	0	0	46	0	0	0	0	0	38	0	0	0	16	0	868	0	22
305073.2-Step HiSeq	2-Step HiSeq	305073	10	5	0	5	29	0	0	0	0	0	0	0	188	0	27	0	6	0	0	0	0	0	0	0	6	0	18	0	0	0	0	0	0	0	0	0	0	0	0	0	0	0	0	0	4	0	0
305074.2-Step MiSeq	2-Step MiSeq	305074	0	0	4509	7462	0	0	0	352	0	0	0	0	5	0	9	0	0	0	0	0	0	0	0	0	0	0	0	0	0	0	0	0	8	0	0	0	0	0	0	0	0	0	0	0	13	0	0
305074.2-Step HiSeq	2-Step HiSeq	305074	15	0	1121	1528	0	0	0	62	0	0	0	0	0	0	0	0	0	0	0	0	0	0	0	0	0	0	0	0	0	0	0	0	0	0	0	0	0	0	0	0	0	0	0	0	0	0	0
305074.1-Step MiSeq	1-Step MiSeq	305074	35	4	1414	1667	0	0	0	142	0	0	0	0	0	0	8	0	0	0	0	0	0	0	0	0	0	0	0	0	0	0	0	0	0	0	0	0	0	0	0	0	0	0	0	0	0	0	0
305075.1-Step MiSeq	1-Step MiSeq	305075	627	0	0	0	0	0	0	0	5	0	0	0	0	0	0	0	0	0	0	0	0	0	0	0	0	0	0	0	0	0	0	0	0	0	0	0	0	0	0	0	0	0	0	0	0	0	0
305075.2-Step MiSeq	2-Step MiSeq	305075	15491	0	682	0	0	0	0	0	0	0	0	0	0	0	0	0	0	10	0	0	0	0	0	0	0	0	0	0	0	0	0	0	0	0	0	0	0	0	0	0	0	23	0	0	19	0	0
305075.2-Step HiSeq	2-Step HiSeq	305075	63843	7	2505	9	0	0	0	0	0	0	0	0	0	0	0	0	0	22	0	0	0	0	0	0	0	0	0	0	0	0	0	0	0	0	0	0	0	0	0	0	0	38	0	0	0	0	0
305076.1-Step MiSeq	1-Step MiSeq	305076	6	0	0	673	131	0	0	0	2558	0	0	0	4	0	0	0	0	0	0	0	0	0	0	0	0	0	0	0	0	0	0	0	0	0	0	0	0	0	0	0	0	0	0	0	0	0	0
305076.2-Step HiSeq	2-Step HiSeq	305076	10	0	0	688	92	0	0	0	268	0	0	0	0	0	0	0	0	0	0	0	0	0	0	0	0	0	0	0	0	0	0	0	4	0	0	0	0	0	0	0	0	0	0	0	0	0	0
305076.2-Step MiSeq	2-Step MiSeq	305076	14	0	0	6064	942	0	0	0	2373	7	0	12	34	4	0	11	0	0	5	0	0	0	0	0	0	0	0	0	0	0	0	0	46	4	0	0	0	0	0	0	0	0	0	0	73	0	0
305077.1-Step MiSeq	1-Step MiSeq	305077	0	8064	0	0	0	0	0	0	0	0	0	0	0	0	0	0	0	0	0	0	0	0	0	0	0	0	0	0	0	0	0	0	0	0	0	0	0	0	0	0	0	0	0	0	0	0	0
305077.2-Step MiSeq	2-Step MiSeq	305077	0	13547	0	0	11	0	0	0	0	0	0	0	4	0	0	0	0	0	0	0	0	0	0	0	0	0	0	0	0	0	0	0	0	0	0	0	0	0	0	0	0	0	0	0	27	0	0
305077.2-Step HiSeq	2-Step HiSeq	305077	8	100657	0	0	21	0	0	0	0	0	0	0	41	0	9	10	0	0	0	0	10	0	0	0	0	0	0	0	0	0	0	0	14	0	0	0	0	0	0	0	0	0	0	0	22	0	0
305078.2-Step MiSeq	2-Step MiSeq	305078	0	5	0	475	4	726	0	7794	13	0	0	0	0	0	0	0	0	0	0	0	0	0	967	0	0	0	0	0	9	0	0	0	3	0	0	0	0	0	0	0	0	0	0	0	25	0	0
305078.2-Step HiSeq	2-Step HiSeq	305078	11	9	0	126	0	478	0	5197	8	0	0	0	0	0	0	0	0	0	0	0	0	0	284	0	0	0	0	0	9	0	0	0	0	0	0	0	0	0	0	0	0	0	0	0	0	0	0
305079.1-Step MiSeq	1-Step MiSeq	305079	4358	0	0	0	0	0	0	0	0	0	0	0	0	0	0	0	0	4	0	0	0	0	0	0	0	0	0	0	0	0	0	0	0	0	0	0	0	0	0	0	0	0	0	0	0	0	0
305079.2-Step MiSeq	2-Step MiSeq	305079	19182	0	0	0	48	0	0	0	0	0	0	0	30	0	91	283	0	27	0	0	263	0	0	0	0	0	14	0	30	0	0	32	0	38	95	0	0	0	3	0	0	0	21	0	17	0	34
305079.2-Step HiSeq	2-Step HiSeq	305079	95229	9	0	0	86	0	0	0	0	0	0	0	25	0	101	161	0	122	0	0	213	0	0	0	0	0	22	0	50	0	0	41	0	25	72	0	0	0	3	0	0	0	12	0	3	0	36
305080.2-Step HiSeq	2-Step HiSeq	305080	0	1851	0	0	0	1263	0	1598	0	3496	0	1334	0	585	89	0	145	0	205	0	27	307	73	142	0	0	0	0	163	0	0	0	0	0	0	0	0	0	0	0	0	0	0	0	4	0	0
305080.2-Step MiSeq	2-Step MiSeq	305080	7	1892	0	0	0	1569	0	2303	0	5462	0	1987	0	672	133	0	151	0	217	0	41	315	86	253	0	0	0	0	171	0	0	0	0	0	0	0	0	0	0	0	0	0	0	0	182	0	0
305081.2-Step MiSeq	2-Step MiSeq	305081	0	0	0	0	0	0	0	0	11232	0	6	0	2	0	0	0	0	5821	0	0	3	0	0	0	0	0	0	0	0	25	0	0	20	0	0	0	0	0	0	0	0	0	0	0	244	0	0
305081.2-Step HiSeq	2-Step HiSeq	305081	24	0	0	0	0	0	0	0	10481	6	0	3	0	0	0	0	0	3179	0	0	0	0	0	0	0	0	0	0	0	16	0	0	8	0	0	0	0	0	0	0	0	0	0	0	11	0	0
305082.1-Step MiSeq	1-Step MiSeq	305082	0	8	0	0	0	0	0	0	0	0	0	0	0	0	0	0	0	0	0	0	0	0	0	0	0	0	0	0	0	0	0	0	0	0	0	0	0	0	0	0	0	0	0	0	0	0	0
305082.2-Step MiSeq	2-Step MiSeq	305082	0	53	0	0	0	964	0	2455	0	351	0	0	0	2328	53	0	57	0	382	4432	0	295	38	80	0	946	0	197	87	0	212	0	0	0	0	0	0	0	0	0	1290	0	0	0	0	0	0
305082.2-Step HiSeq	2-Step HiSeq	305082	9	828	0	0	0	9591	0	27123	0	2454	0	0	0	23456	673	0	425	0	3768	34901	0	3149	473	735	0	6137	0	1451	1248	0	1372	0	0	0	0	19	0	0	11	0	7578	0	0	0	0	0	0
305083.1-Step MiSeq	1-Step MiSeq	305083	0	2	0	0	0	0	0	0	0	0	0	0	0	0	0	0	0	0	0	0	0	0	0	0	0	0	0	0	0	0	0	0	0	0	0	0	0	0	0	0	0	0	0	0	0	0	0
305083.2-Step MiSeq	2-Step MiSeq	305083	6	13619	0	0	5	0	0	0	0	0	0	0	23	0	0	0	0	0	0	0	0	0	0	0	0	0	0	0	0	0	0	0	8	0	0	82	0	0	0	0	0	0	0	0	73	0	0
305083.2-Step HiSeq	2-Step HiSeq	305083	8	86239	0	0	0	0	0	0	4	0	0	0	16	0	0	0	0	0	0	0	4	0	0	0	0	0	0	0	0	0	0	0	35	0	0	130	0	0	0	0	0	0	0	0	5	0	0
305084.1-Step MiSeq	1-Step MiSeq	305084	0	0	0	0	0	0	0	0	0	0	0	0	0	0	0	0	0	0	0	0	0	0	0	0	0	0	0	0	0	0	0	0	0	0	0	0	0	0	0	0	0	0	0	0	0	0	0
305084.2-Step MiSeq	2-Step MiSeq	305084	16001	0	0	207	0	0	0	0	0	0	0	0	6	0	0	0	0	0	0	0	0	0	0	0	0	0	0	0	0	0	0	0	0	0	0	0	0	0	0	0	0	95	0	0	8	189	0
305084.2-Step HiSeq	2-Step HiSeq	305084	82294	0	0	756	0	0	0	0	0	0	0	0	5	0	0	0	0	0	0	0	4	0	0	0	0	0	0	0	0	0	0	0	0	0	0	0	0	0	0	0	0	254	0	0	0	333	0
305085.2-Step HiSeq	2-Step HiSeq	305085	11	61	0	0	0	0	0	0	0	0	0	0	0	0	0	0	0	0	0	0	0	0	0	0	0	0	0	0	0	0	0	0	0	0	0	0	0	0	0	0	0	0	0	0	4	0	0
305085.2-Step MiSeq	2-Step MiSeq	305085	67	9	0	0	9	9	11	21	0	8	0	0	6	9	0	0	0	0	0	0	0	0	0	0	7	0	0	0	5	0	0	0	9	0	0	0	0	0	0	0	5	0	0	0	738	0	2
305086.2-Step MiSeq	2-Step MiSeq	305086	5007	0	0	0	12287	0	0	0	0	0	0	205	15	0	7	0	0	53	0	0	13	0	0	0	0	0	0	0	19	0	0	0	0	2	0	0	0	0	0	0	0	0	8	0	44	0	0
305086.2-Step HiSeq	2-Step HiSeq	305086	5305	7	0	0	16840	0	0	6	0	0	0	145	14	0	6	0	0	40	0	0	8	0	0	0	0	0	0	0	31	0	0	4	10	3	0	0	0	0	0	0	0	0	0	0	0	0	0
305087.2-Step HiSeq	2-Step HiSeq	305087	6	9	0	33283	0	0	0	0	34	0	0	0	89	0	27	63	0	0	8	0	28	0	0	0	2	0	45	0	14	0	0	0	33	0	0	0	0	0	17	0	0	0	0	0	2	0	9
305087.2-Step MiSeq	2-Step MiSeq	305087	7	0	0	17299	7	0	0	0	47	0	0	0	188	5	48	118	0	0	13	0	28	0	0	0	3	0	42	0	20	0	0	0	15	0	0	0	0	0	13	0	0	0	0	0	24	0	12
305088.2-Step MiSeq	2-Step MiSeq	305088	14506	27	0	0	0	0	0	0	0	0	0	0	0	0	0	0	0	51	0	0	0	0	0	0	0	0	0	0	0	0	0	0	0	0	0	0	0	0	0	0	0	0	0	0	65	0	0
305088.2-Step HiSeq	2-Step HiSeq	305088	86376	91	0	5	0	0	0	0	0	0	0	0	0	0	0	0	0	161	0	0	0	0	0	0	0	0	0	0	0	0	0	0	0	0	0	0	0	0	0	0	0	0	0	0	12	0	0
305089.1-Step MiSeq	1-Step MiSeq	305089	0	2049	1561	0	0	0	0	0	0	0	0	2	2	0	0	0	0	5	0	0	0	0	0	0	0	0	0	0	0	0	0	0	0	0	0	0	0	0	0	0	0	0	0	0	0	0	0
305089.2-Step MiSeq	2-Step MiSeq	305089	0	11864	8430	0	36	0	0	0	0	0	0	55	54	0	6	3	0	42	0	0	11	0	0	0	0	0	6	0	0	0	0	0	0	3	0	7	0	0	4	0	0	0	0	0	40	0	0
305089.2-Step HiSeq	2-Step HiSeq	305089	0	37531	25602	0	51	0	0	0	0	0	9	69	53	0	20	9	0	126	0	0	16	0	0	0	0	0	6	0	0	0	0	3	0	4	0	14	0	0	9	0	0	0	0	0	4	0	0
305091.2-Step MiSeq	2-Step MiSeq	305091	18089	0	0	0	2	0	0	0	0	0	0	0	28	0	27	27	0	0	0	0	57	0	0	0	0	0	0	0	9	0	0	0	0	6	0	0	0	0	0	0	0	0	26	0	146	0	15
305091.2-Step HiSeq	2-Step HiSeq	305091	53222	0	0	0	0	0	0	0	0	0	0	0	13	0	19	9	0	50	0	0	27	0	0	0	0	0	0	0	8	0	0	0	0	0	0	0	0	0	0	0	0	0	17	0	6	0	16
305092.1-Step MiSeq	1-Step MiSeq	305092	0	0	4	0	4	6	0	10	0	0	0	0	0	0	0	0	0	0	0	0	6	0	0	0	0	0	9	0	0	0	0	0	0	0	0	0	0	0	0	0	0	0	0	0	0	0	0
305092.2-Step MiSeq	2-Step MiSeq	305092	19	0	663	3	1606	2177	0	4515	12	1181	0	218	160	0	470	634	211	0	64	0	1824	2	0	344	70	0	3585	0	249	0	92	258	8	0	68	0	0	0	33	0	0	22	85	0	0	0	0
305092.2-Step HiSeq	2-Step HiSeq	305092	114	6	2913	8	7024	9498	0	17724	40	2896	8	541	450	18	1718	1441	1009	0	221	0	5916	15	0	1292	227	0	18911	0	1289	0	183	1070	36	16	142	0	0	0	200	0	2	77	276	5	0	0	8
305093.1-Step MiSeq	1-Step MiSeq	305093	0	0	0	0	0	0	0	3	0	0	0	0	0	0	0	0	0	0	0	0	0	0	0	0	0	0	0	0	0	0	0	0	0	0	0	0	0	0	0	0	0	0	0	0	0	0	0
305093.2-Step MiSeq	2-Step MiSeq	305093	0	0	0	0	2090	0	17554	0	5	0	0	0	8	0	0	0	0	0	0	0	4	0	0	0	0	0	97	0	38	0	0	0	0	0	0	0	0	0	0	0	0	0	0	0	90	0	0
305093.2-Step HiSeq	2-Step HiSeq	305093	0	11	0	0	1472	0	28562	0	0	0	0	0	9	0	0	0	0	0	0	0	0	0	0	0	0	0	152	0	42	0	0	0	0	0	0	0	0	0	0	0	0	0	0	0	23	0	0
305094.2-Step MiSeq	2-Step MiSeq	305094	0	10	0	0	1435	0	0	0	0	0	0	0	194	0	205	0	0	0	0	0	94	0	0	0	0	0	72	0	17	0	0	262	0	0	0	0	0	0	0	0	0	0	6	0	15	0	2
305094.2-Step HiSeq	2-Step HiSeq	305094	6	0	0	0	1077	0	0	0	0	0	0	0	88	0	146	0	0	0	0	0	59	0	0	0	0	0	40	0	20	0	0	132	0	0	0	0	0	0	0	0	0	0	6	0	3	0	4
305095.2-Step MiSeq	2-Step MiSeq	305095	0	0	0	0	79	0	0	0	0	0	0	7	1081	0	782	14	0	0	0	0	392	0	0	0	0	0	0	0	10	0	0	0	20	28	0	0	0	0	0	0	0	0	7	0	178	0	7
305095.2-Step HiSeq	2-Step HiSeq	305095	18	123	0	0	5	0	0	0	0	0	0	0	51	0	37	0	0	0	0	0	4	0	0	0	0	0	0	0	0	0	0	0	0	0	0	0	0	0	0	0	0	0	0	0	0	0	0
305096.1-Step MiSeq	1-Step MiSeq	305096	64	0	0	0	0	0	0	458	4	0	0	0	0	0	2	0	0	0	0	0	2	0	0	0	0	0	0	0	0	0	0	0	0	0	0	0	0	0	0	0	0	0	0	0	0	0	0
305096.2-Step HiSeq	2-Step HiSeq	305096	527	5	0	0	0	3	0	3931	12	0	0	0	0	0	0	4	0	0	0	0	0	0	0	7	0	0	0	0	0	0	0	0	0	0	0	0	0	0	0	0	0	0	0	0	0	0	0
305096.2-Step MiSeq	2-Step MiSeq	305096	2158	6	0	21	15	0	0	11130	32	0	8	21	0	0	0	9	0	0	0	0	0	0	0	9	0	0	0	0	0	0	0	2	0	4	0	0	0	0	0	0	0	0	0	0	18	0	5
305097.1-Step MiSeq	1-Step MiSeq	305097	4468	3	33	0	0	0	0	0	0	0	0	0	2	0	0	0	0	0	0	0	0	0	0	0	0	0	0	0	0	8	0	0	13	0	0	0	0	0	0	0	0	5	0	0	0	0	0
305097.2-Step MiSeq	2-Step MiSeq	305097	18243	78	154	0	0	0	0	0	0	0	0	0	7	0	2	0	0	0	0	0	0	0	0	0	0	0	0	0	0	35	0	0	151	0	0	0	0	0	0	0	0	31	0	0	2	0	0
305097.2-Step HiSeq	2-Step HiSeq	305097	87890	306	705	34	11	0	0	0	0	0	0	0	23	0	0	0	0	0	0	0	9	0	0	0	0	0	0	0	0	160	0	0	690	0	0	3	0	0	0	0	0	120	0	0	0	0	0
305098.2-Step MiSeq	2-Step MiSeq	305098	0	0	0	7	0	2672	0	1831	7	0	0	1408	563	0	716	240	0	0	0	0	346	215	0	0	35	0	4	0	614	0	89	434	0	0	140	0	0	1056	43	7	0	0	0	0	0	0	0
305098.1-Step MiSeq	1-Step MiSeq	305098	7	0	0	0	0	698	0	1406	0	0	0	233	89	0	176	28	0	0	0	0	59	60	0	0	4	0	0	0	98	0	0	68	0	0	13	0	0	122	0	0	0	0	0	0	0	0	0
305098.2-Step HiSeq	2-Step HiSeq	305098	9	23	0	78	134	27467	0	29161	94	0	0	11436	2996	0	5371	1803	4	0	0	0	2263	3219	0	4	238	0	20	0	5871	0	600	3383	0	9	1206	0	0	6527	413	108	0	2	0	0	0	0	43
305099.1-Step MiSeq	1-Step MiSeq	305099	0	295	0	0	0	0	0	0	0	0	0	0	0	0	0	0	0	0	0	0	0	0	0	0	0	0	0	0	0	0	0	0	0	0	0	0	0	0	0	0	0	0	0	0	0	0	0
305099.2-Step MiSeq	2-Step MiSeq	305099	0	15396	0	0	0	0	0	0	0	0	0	0	0	0	0	0	0	0	0	0	0	0	0	0	0	0	0	0	0	0	0	0	0	0	0	13	0	0	0	0	0	0	0	0	8	0	0
305099.2-Step HiSeq	2-Step HiSeq	305099	4	42031	0	0	0	0	0	0	0	0	0	0	0	0	0	0	0	0	0	0	0	0	0	0	0	0	0	0	0	0	0	0	0	0	0	50	0	0	0	0	0	0	0	0	4	0	0
305100.2-Step MiSeq	2-Step MiSeq	305100	5	0	0	0	764	0	0	0	0	0	0	0	356	0	836	236	8	0	0	0	1158	6	0	81	607	0	0	0	148	0	0	28	8	159	0	0	0	0	4	0	0	0	626	0	0	0	49
305100.2-Step HiSeq	2-Step HiSeq	305100	7	0	0	0	140	0	0	0	0	0	0	0	55	0	136	44	0	0	0	0	223	0	0	13	86	0	0	0	25	0	0	4	0	21	0	0	0	0	2	0	0	0	82	0	0	0	9
305101.2-Step MiSeq	2-Step MiSeq	305101	12913	0	0	0	5	0	0	0	0	0	0	0	0	0	0	0	0	6	0	0	0	0	0	0	0	0	0	0	0	0	0	0	7	0	0	0	0	0	0	0	0	0	0	0	0	0	0
305101.2-Step HiSeq	2-Step HiSeq	305101	75253	8	0	0	11	0	0	0	0	0	0	0	4	0	0	0	0	25	0	0	0	0	0	0	0	0	0	0	0	15	0	0	47	0	0	0	0	0	0	0	0	0	0	0	2	0	0
305102.1-Step MiSeq	1-Step MiSeq	305102	0	0	0	5605	0	0	0	0	59	0	0	0	0	0	0	0	0	56	0	0	0	0	0	0	0	0	0	0	0	0	0	0	0	0	0	0	0	0	0	0	0	0	0	0	0	0	0
305102.2-Step MiSeq	2-Step MiSeq	305102	0	0	0	14488	0	0	0	0	456	0	0	0	0	0	0	0	0	272	0	0	5	0	0	0	0	0	0	0	37	0	0	0	0	0	0	0	0	0	37	0	0	0	0	0	98	0	0
305102.2-Step HiSeq	2-Step HiSeq	305102	0	0	0	46378	0	0	0	0	694	0	0	0	0	0	0	0	0	486	0	0	3	0	0	0	0	0	0	0	45	0	0	0	0	0	0	0	9	0	73	0	0	0	0	0	18	0	0
305103.1-Step MiSeq	1-Step MiSeq	305103	0	48	0	0	0	0	0	0	0	0	0	0	0	0	0	0	0	0	0	0	0	0	0	0	0	0	0	0	0	0	0	0	0	0	0	0	0	0	0	0	0	0	0	0	0	0	0
305103.2-Step MiSeq	2-Step MiSeq	305103	945	11006	0	0	134	0	0	0	313	0	0	0	4	0	0	0	0	0	0	0	0	0	0	0	0	0	0	0	113	0	0	0	0	0	0	0	0	0	73	0	0	0	0	0	10	0	0
305103.2-Step HiSeq	2-Step HiSeq	305103	5843	57472	0	0	364	0	0	0	860	0	0	0	5	0	7	2	0	0	0	0	0	0	0	0	0	0	0	0	286	0	0	0	0	0	0	0	0	0	246	0	0	0	0	0	2	0	0
305104.2-Step MiSeq	2-Step MiSeq	305104	7184	5758	0	0	15	0	0	4	0	0	0	0	30	0	19	12	0	166	0	0	19	0	0	0	0	0	0	0	0	0	0	0	10	0	0	0	0	0	0	0	0	0	23	0	227	0	0
305104.1-Step MiSeq	1-Step MiSeq	305104	19439	13936	0	0	24	0	0	3	0	0	0	0	9	0	12	11	0	185	0	0	9	0	0	0	0	0	0	0	0	5	0	0	0	0	0	0	0	0	0	0	0	0	3	0	0	0	0
305104.2-Step HiSeq	2-Step HiSeq	305104	36306	25701	0	0	34	0	0	4	0	0	0	0	13	0	15	17	0	591	0	0	29	0	0	0	0	0	0	0	3	6	0	0	13	0	0	0	0	0	0	0	0	0	30	0	25	0	0
305105.2-Step MiSeq	2-Step MiSeq	305105	0	19462	0	0	0	0	0	0	0	0	0	0	17	0	6	0	0	13	0	0	6	0	0	0	0	0	0	0	0	9	0	0	6	0	0	0	0	0	0	0	0	0	0	0	45	0	0
305105.2-Step HiSeq	2-Step HiSeq	305105	0	48244	0	0	3	0	0	0	0	0	0	0	13	0	0	0	0	23	0	0	0	0	0	0	0	0	0	0	0	7	0	0	13	0	0	0	0	0	0	0	0	0	0	0	2	0	0
305106.2-Step MiSeq	2-Step MiSeq	305106	13830	0	0	28	0	0	0	0	0	0	0	0	3	0	0	0	0	73	0	0	0	0	0	0	0	0	0	0	0	0	0	0	0	0	0	0	0	0	0	0	0	0	0	0	9	0	0
305106.2-Step HiSeq	2-Step HiSeq	305106	46025	7	0	72	0	0	0	0	0	0	0	0	0	0	0	0	0	153	0	0	0	0	0	0	0	0	0	0	0	0	0	0	0	0	0	0	0	0	0	0	0	0	0	0	3	0	0
305107.1-Step MiSeq	1-Step MiSeq	305107	0	0	0	0	0	0	0	0	0	0	0	0	0	0	0	0	0	0	0	0	0	0	0	0	0	0	0	0	0	0	0	0	0	0	0	0	0	0	0	0	0	0	0	0	0	0	0
305108.2-Step MiSeq	2-Step MiSeq	305108	0	152	0	0	0	2101	0	2921	0	3641	0	0	0	2221	624	1529	177	0	774	0	19	241	40	1437	0	727	0	0	797	0	33	0	0	0	66	0	0	0	0	0	0	0	0	3	0	0	0
305108.2-Step HiSeq	2-Step HiSeq	305108	9	508	0	0	7	9524	0	12090	0	13347	0	0	0	9369	2099	6531	623	0	3367	0	82	1585	133	4115	0	3166	0	0	3022	0	190	4	0	2	339	0	0	0	5	0	8	0	0	8	0	0	0
305109.2-Step MiSeq	2-Step MiSeq	305109	4	3715	0	0	0	506	0	2901	0	265	0	0	0	1680	56	18	44	0	198	0	0	213	59	126	0	34	0	1249	151	0	0	0	0	0	0	0	0	0	0	0	863	0	0	0	0	0	0
305109.2-Step HiSeq	2-Step HiSeq	305109	9	12072	0	0	0	1360	0	7719	0	437	0	0	0	4370	119	16	153	0	470	0	0	729	138	200	0	44	0	3098	477	0	0	0	0	0	0	0	0	0	0	0	1585	0	0	0	0	0	0
305111.2-Step MiSeq	2-Step MiSeq	305111	11	15575	0	0	281	5	0	221	0	0	0	0	0	0	0	0	19	0	0	0	0	0	50	0	0	0	0	0	0	0	0	3	0	0	0	124	0	0	0	0	0	0	0	0	3	0	0
305111.2-Step HiSeq	2-Step HiSeq	305111	16	9678	0	0	62	0	0	153	0	0	0	0	0	0	0	0	18	0	0	0	0	0	27	0	0	0	0	0	0	0	0	0	0	0	0	47	0	0	0	0	0	0	0	0	0	0	0
305113.2-Step MiSeq	2-Step MiSeq	305113	0	14004	1210	0	0	0	0	0	0	0	0	0	0	0	0	0	0	8	0	0	0	0	0	0	0	0	0	0	0	0	0	0	0	0	0	11	0	0	0	0	0	0	0	0	10	0	0
305113.2-Step HiSeq	2-Step HiSeq	305113	0	22192	2378	0	0	0	0	0	0	0	0	0	2	0	0	0	0	4	0	0	0	0	0	0	0	0	0	0	0	0	0	0	0	0	0	12	0	0	0	0	0	0	0	0	0	0	0
305115.2-Step MiSeq	2-Step MiSeq	305115	0	0	0	0	3727	0	0	0	744	0	39	3178	0	0	189	0	2018	0	0	0	314	0	1716	131	0	0	101	0	249	0	0	0	0	0	0	0	0	0	0	0	0	0	0	0	93	0	0
305115.2-Step HiSeq	2-Step HiSeq	305115	9	0	0	6	5512	0	0	0	1096	0	66	4044	0	0	173	0	2952	0	0	0	348	0	2409	144	0	0	165	0	337	0	0	0	0	0	0	0	0	0	0	0	0	0	0	0	4	0	0
305116.1-Step MiSeq	1-Step MiSeq	305116	0	0	0	3	0	0	0	0	0	0	0	0	0	0	0	0	0	0	0	0	0	0	0	0	0	0	0	0	0	0	0	0	0	0	0	0	0	0	0	0	0	0	0	0	0	0	0
305116.2-Step MiSeq	2-Step MiSeq	305116	628	17375	286	93	25	0	0	0	0	0	0	0	0	0	0	0	0	0	0	0	0	0	0	0	0	0	0	0	0	0	0	0	0	0	0	0	0	0	4	0	0	407	0	0	27	0	0
305116.2-Step HiSeq	2-Step HiSeq	305116	3677	99415	1566	512	57	0	0	0	0	0	0	0	0	0	0	0	6	0	0	0	0	0	0	0	0	0	16	0	0	0	0	0	0	0	0	0	0	0	7	0	0	1784	0	0	23	0	0
305117.2-Step HiSeq	2-Step HiSeq	305117	7655	6670	1908	6	0	0	0	0	0	0	0	0	9	0	4	0	0	39	0	0	7	0	0	0	0	0	0	0	0	0	0	0	0	0	0	54	0	0	0	0	0	0	3	0	0	0	0
305117.2-Step MiSeq	2-Step MiSeq	305117	7859	8250	1821	4	0	0	0	0	0	0	0	0	12	0	11	3	0	42	0	0	15	0	0	0	0	0	0	0	0	0	0	0	0	3	0	135	0	0	0	0	0	0	0	0	15	0	0
[truncated: 206 more columns]

## Sheet: Supplementary Table 4
Supplemental Table 4. Raw read count table for Zymo control DNA prepared by either 2-Step PCR and sequenced on the HiSeq or Miseq sequencing methods.
SampleID	type	Enterococcus_faecalis	Lactobacillus_fermentum	Staphylococcus_aureus	Escherichia_fergusonii	Listeria_welshimeri	Pseudomonas_aeruginosa	Bacillus_mojavensis	Salmonella_enterica	Lactobacillus_iners	Gardnerella_vaginalis	Blautia_wexlerae	Bacterioides_vulgatus	Muribaculum_intestinale	Bacterioides_coprocola	Gemmiger_formicilis	Faecalibacterium_prausnitzii
ZYMO1	HiSeq	1094	3117	2114	1713	1636	1514	2225	2504	0	0	0	0	0	0	0	0
ZYMO3	HiSeq	1046	2966	2283	1748	1699	1461	2335	2620	0	0	0	0	0	0	0	0
ZYMO5	HiSeq	236	544	394	305	304	278	391	468	0	4	0	0	0	0	0	0
ZYMO7	HiSeq	691	2153	1635	1303	1196	1049	1646	1832	0	0	0	0	0	0	0	0
ZYMODNA17	HiSeq	4154	8135	8704	4560	6853	2401	9413	6833	117	65	0	0	0	0	0	0
ZYMODNA18	HiSeq	3078	6327	6381	3488	5072	1824	6957	4975	63	41	0	0	0	0	0	0
ZYMODNA21	HiSeq	23053	48387	50482	27359	42405	13405	58628	41259	0	7	0	0	0	0	0	0
ZYMODNA22	HiSeq	10558	22708	22714	12506	19052	6107	26546	19134	0	0	0	0	0	0	0	0
ZYMODNA23	HiSeq	4121	8509	8677	4988	7575	2667	9025	7405	123	77	0	0	0	0	0	0
ZYMODNA24	HiSeq	2162	4463	4588	2517	4065	1282	5342	3887	42	53	0	0	0	0	0	0
D6300_1	MiSeq	5934	9871	7313	7881	7689	4076	10557	6876	0	0	107	97	92	89	81	66
D6300_2	MiSeq	5939	11641	7807	8545	7652	4277	11001	7543	0	0	0	0	0	0	0	14
D6305_1	MiSeq	8493	10630	13740	9269	11721	4634	14183	8527	0	0	0	0	0	0	0	0
D6305_2	MiSeq	7427	9467	11066	7723	9743	3646	12694	6983	0	0	0	0	0	0	0	0
D6306_1	MiSeq	3207	8738	5332	4332	4834	2724	6564	3027	0	0	0	0	0	0	0	0
D6306_2	MiSeq	4950	11876	8253	7611	6905	4550	10177	6671	0	0	0	0	0	0	0	0
